# Supplementary material for: Identification of Long Noncoding RNAs Associated With the Clinicopathological Features of Papillary Thyroid Carcinoma Complicated With Hashimoto’s Thyroiditis
Source: Front Oncol. 2022 Mar 11;12:766016. doi: 10.3389/fonc.2022.766016 (PMC8963332; doi:10.3389/fonc.2022.766016)
Supplement: Supplementary file 1 [file DataSheet_1.zip]

Archive with 18 entries (15 files):
- revised-Supplementary Materials/
- revised-Supplementary Materials/(revised∩╝ëSummary of 105 patient data.xlsx
- __MACOSX/
- __MACOSX/revised-Supplementary Materials/
- __MACOSX/revised-Supplementary Materials/._(revised∩╝ëSummary of 105 patient data.xlsx
- revised-Supplementary Materials/.DS_Store
- __MACOSX/revised-Supplementary Materials/._.DS_Store
- revised-Supplementary Materials/revised-Supplementary Figure S1.tif
- __MACOSX/revised-Supplementary Materials/._revised-Supplementary Figure S1.tif
- revised-Supplementary Materials/revised-supplementary table S1.docx
- __MACOSX/revised-Supplementary Materials/._revised-supplementary table S1.docx
- revised-Supplementary Materials/revised-supplementary table S2.docx
- __MACOSX/revised-Supplementary Materials/._revised-supplementary table S2.docx
- revised-Supplementary Materials/revised-Supplementary Table S3.xls
- __MACOSX/revised-Supplementary Materials/._revised-Supplementary Table S3.xls
- revised-Supplementary Materials/revised-Supplementary Table S4.xls
- __MACOSX/revised-Supplementary Materials/._revised-Supplementary Table S4.xls
- __MACOSX/._revised-Supplementary Materials
