# Supplementary material for: Identification of Long Noncoding RNAs Associated With the Clinicopathological Features of Papillary Thyroid Carcinoma Complicated With Hashimoto’s Thyroiditis
Source: Front Oncol. 2022 Mar 11;12:766016. doi: 10.3389/fonc.2022.766016 (PMC8963332; doi:10.3389/fonc.2022.766016)
Supplement: Supplementary file 1 [file DataSheet_1.zip › revised-Supplementary Materials/(revised∩╝ëSummary of 105 patient data.xlsx]

## Sheet: Group A PTC(HT+）
number	gender	age	tsh	number of lesions	Lesion size	With or without extraglandular infiltration	Lymphatic metastasis	Whether there is lymph node metastasis	Relative expression
600	女	29	1.352	3	0.8，1.8，1.6	有	中央区0/14	无	0.23
701	女	37	2.92	3	0.9，0.8，0.8	无	中央区0/12	无	1.09
705	女	37	3.051	1	0.7	无	中央区0/7	无	0.75
792	男	37	8.369	2	0.6，0.9	有	中央区1/7，侧区2/7	有	0
806	女	52	2.213	2	0.9，0.8	无	中央区0/9，侧区0/5	无	1.33
845	女	28	3.043	3	0.8，0.6，0.9	无	中央区2/18	有	0.59
857	女	42	0.589	1	1.8	无	中央区2/6	有	0.38
881	女	52	4.298	1	0.6	无	中央区0/13	无	0.68
895	女	47	4.614	2	1.7，0.2	有	中央区5/22，侧区4/7	有	0.34
913	女	36	3.07	1	0.6	无	中央区0/4	无	0.38
945	女	64	2.267	1	1	有	中央区0/7	无	0.34
985	女	42	4.18	1	0.8	无	中央区1/8	有	0.43
1010	女	35	2.666	1	3	无	中央区4/5	有	0.46
1132	女	27	2.494	2	1.5，1.9	无	中央区2/12，侧区4/29	有	1.09
1134	男	42	20.384	1	0.5	有	中央区0/6	无	0
1174	女	37	2.085	1	2	有	中央区0/4，侧区0/23	无	0.23
237	女	47	0.55	1	0.4	无	中央区0/8	无	0
252	女	62		2	1.8,1.4	无	中央区0/11	无	3.56965
269	女	27	2.458	4	0.4,0.8,0.3,0.05	无	中央区3/13	有	4.25488
310	女	50	1.806	2	0.3,0.4	无	中央区0/16	无	0.461942
311	男	23		1	3	无		有	0.334277
389	女	62		3	3.3,1.2,1.8	无	中央区0/8，颈侧区6/45	有	0.376082
391	女	50	1.987	1	2.4	无	中央区3/10	有	0.473833
393	女	52	2.377	1	0.8	无	中央区0/15	无	0.864009
408	女	28	3.232	2	1,0.6	无	中央区0/9，颈侧区1/4	有	2.46933
413	女	56	2.254	2	1.5,1.8	无	中央区0/5	无	0.437024
415	女	33	2.389	2	0.3,1.5	无	中央区2/21，颈侧区5/24	有	0.819293
416	女	38		3	0.3,0.5,0.5	无	中央区11/19	有	0.404941
434	女	74		3	1.6	无	中央区0/5	无	0.487154
435	女	35	3.88	1	0.6	无	中央区0/7	无	1.16671
441	女	38	0.724	2	0.3,1	无	中央区2/14	有	0.923884
135	女	39	8.807	1	1.4	无	中央区1/5	有
223	女	53	1.332	1	0.9	无	中央区0/3	无
237	女	47	0.55	1	0.4	无	中央区0/8	无
252	女	62		1	1.8	无	中央区0/11	无
269	女	27	2.458	4	0.4,0.8,0.3,0.5	无	中央区3/13	有
		年龄均值	标准差
		42.9722	12.4751
		TSH均值	标准差
		3.4133	3.72025
		病灶均数	标准差
		1.77778	0.929243
		病灶大小均数	标准差		病灶最大径均数	标准差
		#DIV/0!	#DIV/0!		#DIV/0!	#DIV/0!

## Sheet: Group B PTC(HT-）
number	gender	age	tsh	number of lesions	Lesion size	With or without extraglandular infiltration	Lymphatic metastasis	Relative expression
92	男	66	1.195	3	0.1，0.4，0.2	无	中央区0/9	1.22
202	女	37	1.029	3	1.1，0.2，0.2	无	中央区4/5，颈侧区8/34	0.28
334	女	70	2.196	1	0.2	有	中央区0/3，侧区1/31	1.4
403	女	62		1	1	有	中央区0/5	0.48
651	女	52	3.969	3	1.2,0.5,0.2	无	中央区0/13	0.55
654	女	33		1	0.1	有	中央区1/8	4.69
656	男	47		1	0.3	无	中央区0/2	0.58
678	女	23	2.5	1	1.2	无	中央区4/9	0.75
682	女	52	1.254	1	1.2	无	中央区0/6	2.04
681	女	42		1	0.5	无	中央区1/4	11.01
684	女	38	2.985	1	1.1	无	中央区0/21	0.89
689	女	30	2.058	2	1.0，0.7	无	中央区1/21	1.46
694	女	62	1.642	2	0.3，0.6	无	中央区0/7	4.58
704	男	27	1.799	1	0.3	无	中央区2/3	3.26
709	男	8	3.93	1	1.3	有	中央区3/10，颈侧区4/38	0.47
720	女	27	1.359	1	1.8	有	中央区4/7	0.82
903	女	48	1.42	3	0.7，0.4，0.05	有	中央区0/20	7.11
906	女	29	0.603	1	0.7	无	中央区0/12	0.27
935	女	42	1.362	2	0.5，0.6	无	中央区0/8	1.01
939	女	27	7.132	1	0.7	无	中央区0/14	0
969	男	23	0.055	3	1.2，0.1，0.05	无	中央区2/3	1.29
952	女	60		1	2	有	中央区0/7，颈侧区0/13	0.92
979	男	58	1.603	1	1	有	中央区2/18	0.1
976	女	50	4.123	2	1.1，0.2	有	中央区0/0	1.28
990	女	71	4.827	1	1	无	中央区2/4	1.67
992	女	58	2.664	1	1.2	有	中央区2/2	1.93
1048	女	36	1.657	1	1.1	有	中央区0/4	1.32
1035	女	38	4.128	1	1.7	有	中央区0/4	0.35
1093	女	60	1.874	1	1.8	有	中央区2/3，颈侧区2/17	0.46
1123	女	33	1.503	1	0.7	无	中央区1/4	0
1129	男	33	2.032	1	1.8	无	中央区2/3，颈侧区3/20	1.39
1144	女	47	1.957	1	0.7	无	中央区0/3	11.76
1206	女	42	1.252	1	1.1	有	中央区0/7，颈侧区0/27	0.86
1207	女	52	2.852	1	1.2	无	中央区0/7	1.03
346	女	51	1.936	1	1.5	无	中央区2/4，颈侧区1/23	1.05
349	女	50	1.347	1	0.8	无	中央区0/1	2.83
351	女	61		1	0.5	无	中央区0/7	1.49
353	女	47	3.299	1	0.6	无	中央区0/4	1.12
356	女	60	1.924	3	0.05,0.4,0.6	无	中央区0/4	9.96
357	女	45	2.962	1	0.5	无	中央区0/4	2.09
360	女	27	1.72	1	0.7	无	中央区1/13	2.99
361	女	30		1	1.3	无	中央区0/2	0.16
414	女	60	2.174	1	0.6	无	中央区0/6	2.34
417	女	19	1.541	1	1.7	无	中央区4/4，颈侧区9/40	1.09
419	女	57	2.77	1	0.5	无	中央区1/10	1.46
420	女	41	0.806	1	0.8	无	中央区2/6	1.13
421	女	59	3.927	1	1.4	有	中央区7/8，颈侧区5/40	0.63
422	女	45		2	0.3,0.6	无	中央区3/7	7.03
427	女	56	2.73	1	0.5	无	中央区0/5	3.12
430	女	37		1	0.7	有	中央区0/4	4.42
436	女	48		1	2	有	中央区1/4	3
444	女	23	2.01	1	1	有	中央区0/11	5.15
450	女	43	1.171	1	1.4	无	中央区0/1	1.21
456	女	33		1	0.7	无	中央区1/7，颈侧区1/4	1.95
458	女	54	2.185	1	0.6	无	中央区0/6	0
461	女	43	2.556	1	0.6	无	中央区0/6	0.51
464	女	58	1.629	1	0.6	无	中央区0/10	3.01
476	女	54	5.7	1	0.5	有	中央区0/3	0.89
494	女	50	1.534	1	0.8	有	中央区0/4，颈侧区1/25	6.33
496	女	40	2.003	1	0.8	无	中央区0/1	0.58
500	女	35	1.482	1	0.2	无	中央区4/7	2.21
502	女	38	2.68	1	1	无	中央区0/3	1.25
503	女	57		1	1.2	无	中央区0/6	0.18
504	女	51	1.772	1	0.5	无	中央区0/2	1.05
167	女	59	0.812	1	0.5	无	中央区0/2
186	女	57	1.558	1	1.1	无	中央区1/7
206	女	50	2.33	1	0.1	无	中央区0/3
268	男	45	0.994	1	0.3	无	中央区0/2
306	女	40		2	0.6，0.4	无	中央区1/5
		年龄均值	标准差
		45.0145	13.3235
		TSH均值	标准差
		2.22343	1.27297
		病灶均数	标准差
		1.26087	0.610019
		病灶大小均数	标准差		最大径病灶大小	标准差
		0.760345	0.487884		0.889855	0.459586
	病灶大小		最大径
0	0.1	0.1，0.4，0.2	0.4
0	0.4	1.1，0.2，0.2	1.1
0	0.2	0.2	0.2
0	1.1	1	1
0	0.2	1.2,0.5,0.2	1.2
0	0.2	0.1	0.1
0	0.2	0.3	0.3
0	1	1.2	1.2
0	1.2	1.2	1.2
0	0.5	0.5	0.5
0	0.2	1.1	1.1
0	0.1	1.0，0.7	1
0	0.3	0.3，0.6	0.6
0	1.2	0.3	0.3
0	1.2	1.3	1.3
0	0.5	1.8	1.8
0	1.1	0.7，0.4，0.05	0.7
0	1	0.7	0.7
0	0.7	0.5，0.6	0.6
0	0.3	0.7	0.7
0	0.6	1.2，0.1，0.05	1.2
0	0.3	2	2
0	1.3	1	1
0	1.8	1.1，0.2	1.1
0	0.7	1	1
0	0.4	1.2	1.2
0	0.05	1.1	1.1
0	0.7	1.7	1.7
0	0.5	1.8	1.8
0	0.5	0.7	0.7
0	0.7	1.8	1.8
0	1.2	0.7	0.7
0	0.1	1.1	1.1
0	0.05	1.2	1.2
0	2	1.5	1.5
0	1	0.8	0.8
0	1.1	0.5	0.5
0	0.2	0.6	0.6
0	1	0.05,0.4,0.6	0.6
0	1.2	0.5	0.5
0	1.1	0.7	0.7
0	1.7	1.3	1.3
0	1.8	0.6	0.6
0	0.7	1.7	1.7
0	1.8	0.5	0.5
0	0.7	0.8	0.8
0	1.1	1.4	1.4
0	1.2	0.3,0.6	0.6
0	1.5	0.5	0.5
0	0.8	0.7	0.7
0	0.5	2	2
0	0.6	1	1
0	0.05	1.4	1.4
0	0.4	0.7	0.7
0	0.6	0.6	0.6
0	0.5	0.6	0.6
0	0.7	0.6	0.6
0	1.3	0.5	0.5
0	0.6	0.8	0.8
0	1.7	0.8	0.8
0	0.5	0.2	0.2
0	0.8	1	1
0	1.4	1.2	1.2
0	0.3	0.5	0.5
0	0.6	0.5	0.5
0	0.5	1.1	1.1
0	0.7	0.1	0.1
0	2	0.3	0.3
0	1	0.6，0.4	0.6
0	1.4
0	0.7
0	0.6
0	0.6
0	0.6
0	0.5
0	0.8
0	0.8
0	0.2
0	1
0	1.2
0	0.5
0	0.5
0	1.1
0	0.1
0	0.3
0	0.6
0	0.4

## Sheet: Summary of 95 PCR results
number	gender	age	tsh	number of lesions	Lesion size	With or without extraglandular infiltration	Lymphatic metastasis	Whether there is lymph node metastasis	Relative expression
600	女	29	1.352	3	0.8，1.8，1.6	有	中央区0/14	无	0.23
701	女	37	2.92	3	0.9，0.8，0.8	无	中央区0/12	无	1.09
705	女	37	3.051	1	0.7	无	中央区0/7	无	0.75
792	男	37	8.369	2	0.6，0.9	有	中央区1/7，侧区2/7	有	0
806	女	52	2.213	2	0.9，0.8	无	中央区0/9，侧区0/5	无	1.33
845	女	28	3.043	3	0.8，0.6，0.9	无	中央区2/18	有	0.59
857	女	42	0.589	1	1.8	无	中央区2/6	有	0.38
881	女	52	4.298	1	0.6	无	中央区0/13	无	0.68
895	女	47	4.614	2	1.7，0.2	有	中央区5/22，侧区4/7	有	0.34
913	女	36	3.07	1	0.6	无	中央区0/4	无	0.38
945	女	64	2.267	1	1	有	中央区0/7	无	0.34
985	女	42	4.18	1	0.8	无	中央区1/8	有	0.43
1010	女	35	2.666	1	3	无	中央区4/5	有	0.46
1132	女	27	2.494	2	1.5，1.9	无	中央区2/12，侧区4/29	有	1.09
1134	男	42	20.384	1	0.5	有	中央区0/6	无	0
1174	女	37	2.085	1	2	有	中央区0/4，侧区0/23	无	0.23
237	女	47	0.55	1	0.4	无	中央区0/8	无	0
252	女	62		2	1.8,1.4	无	中央区0/11	无	3.56965
269	女	27	2.458	4	0.4,0.8,0.3,0.05	无	中央区3/13	有	4.25488
310	女	50	1.806	2	0.3,0.4	无	中央区0/16	无	0.461942
311	男	23			3	无		有	0.334277
389	女	62		3	3.3,1.2,1.8	无	中央区0/8，颈侧区6/45	有	0.376082
391	女	50	1.987	1	2.4	无	中央区3/10	有	0.473833
393	女	52	2.377	1	0.8	无	中央区0/15	无	0.864009
408	女	28	3.232	2	1,0.6	无	中央区0/9，颈侧区1/4	有	2.46933
413	女	56	2.254	2	1.5,1.8	无	中央区0/5	无	0.437024
415	女	33	2.389	2	0.3,1.5	无	中央区2/21，颈侧区5/24	有	0.819293
416	女	38		3	0.3,0.5,0.5	无	中央区11/19	有	0.404941
434	女	74		3	1.6	无	中央区0/5	无	0.487154
435	女	35	3.88	1	0.6	无	中央区0/7	无	1.16671
441	女	38	0.724	3	0.3,1	无	中央区2/14	有	0.923884
92	男	66	1.195	3	0.1，0.4，0.2	无	中央区0/9	无	1.22
202	女	37	1.029	1	1.1，0.2，0.2	无	中央区4/5，颈侧区8/34	有	0.28
334	女	70	2.196	1	0.2	有	中央区0/3，侧区1/31	有	1.4
403	女	62		3	1	有	中央区0/5	无	0.48
651	女	52	3.969	1	1.2,0.5,0.2	无	中央区0/13	无	0.55
654	女	33		1	0.1	有	中央区1/8	有	4.69
656	男	47		1	0.3	无	中央区0/2	无	0.58
678	女	23	2.5	1	1.2	无	中央区4/9	有	0.75
682	女	52	1.254	1	1.2	无	中央区0/6	无	2.04
681	女	42		1	0.5	无	中央区1/4	有	11.01
684	女	38	2.985	2	1.1	无	中央区0/21	无	0.89
689	女	30	2.058	2	1.0，0.7	无	中央区1/21	有	1.46
694	女	62	1.642	1	0.3，0.6	无	中央区0/7	无	4.58
704	男	27	1.799	1	0.3	无	中央区2/3	有	3.26
709	男	8	3.93	1	1.3	有	中央区3/10，颈侧区4/38	有	0.47
720	女	27	1.359	3	1.8	有	中央区4/7	有	0.82
903	女	48	1.42	1	0.7，0.4，0.05	有	中央区0/20	无	7.11
906	女	29	0.603	2	0.7	无	中央区0/12	无	0.27
935	女	42	1.362	1	0.5，0.6	无	中央区0/8	无	1.01
939	女	27	7.132	3	0.7	无	中央区0/14	无	0
969	男	23	0.055	3	1.2，0.1，0.05	无	中央区2/3	有	1.29
952	女	60		1	2	有	中央区0/7，颈侧区0/13	无	0.92
979	男	58	1.603	1	1	有	中央区2/18	有	0.1
976	女	50	4.123	2	1.1，0.2	有	中央区0/0	无	1.28
990	女	71	4.827	1	1	无	中央区2/4	有	1.67
992	女	58	2.664	1	1.2	有	中央区2/2	有	1.93
1048	女	36	1.657	1	1.1	有	中央区0/4	无	1.32
1035	女	38	4.128	1	1.7	有	中央区0/4	无	0.35
1093	女	60	1.874	1	1.8	有	中央区2/3，颈侧区2/17	有	0.46
1123	女	33	1.503	1	0.7	无	中央区1/4	有	0
1129	男	33	2.032	1	1.8	无	中央区2/3，颈侧区3/20	有	1.39
1144	女	47	1.957	1	0.7	无	中央区0/3	无	11.76
1206	女	42	1.252	1	1.1	有	中央区0/7，颈侧区0/27	无	0.86
1207	女	52	2.852	1	1.2	无	中央区0/7	无	1.03
346	女	51	1.936	1	1.5	无	中央区2/4，颈侧区1/23	有	1.05
349	女	50	1.347	1	0.8	无	中央区0/1	无	2.83
351	女	61		1	0.5	无	中央区0/7	无	1.49
353	女	47	3.299	1	0.6	无	中央区0/4	无	1.12
356	女	60	1.924	3	0.05,0.4,0.6	无	中央区0/4	无	9.96
357	女	45	2.962	1	0.5	无	中央区0/4	无	2.09
360	女	27	1.72	1	0.7	无	中央区1/13	有	2.99
361	女	30		1	1.3	无	中央区0/2	无	0.16
414	女	60	2.174	1	0.6	无	中央区0/6	无	2.34
417	女	19	1.541	1	1.7	无	中央区4/4，颈侧区9/40	有	1.09
419	女	57	2.77	1	0.5	无	中央区1/10	有	1.46
420	女	41	0.806	1	0.8	无	中央区2/6	有	1.13
421	女	59	3.927	1	1.4	有	中央区7/8，颈侧区5/40	有	0.63
422	女	45		2	0.3,0.6	无	中央区3/7	有	7.03
427	女	56	2.73	1	0.5	无	中央区0/5	无	3.12
430	女	37		1	0.7	有	中央区0/4	无	4.42
436	女	48		1	2	有	中央区1/4	有	3
444	女	23	2.01	1	1	有	中央区0/11	无	5.15
450	女	43	1.171	1	1.4	无	中央区0/1	无	1.21
456	女	33		1	0.7	无	中央区1/7，颈侧区1/4	有	1.95
458	女	54	2.185	1	0.6	无	中央区0/6	无	0
461	女	43	2.556	1	0.6	无	中央区0/6	无	0.51
464	女	58	1.629	1	0.6	无	中央区0/10	无	3.01
476	女	54	5.7	1	0.5	有	中央区0/3	无	0.89
494	女	50	1.534	1	0.8	有	中央区0/4，颈侧区1/25	有	6.33
496	女	40	2.003	1	0.8	无	中央区0/1	无	0.58
500	女	35	1.482	1	0.2	无	中央区4/7	有	2.21
502	女	38	2.68	1	1	无	中央区0/3	无	1.25
503	女	57		1	1.2	无	中央区0/6	无	0.18
504	女	51	1.772	1	0.5	无	中央区0/2	无	1.05

## Sheet: Statistical summary of the rela
number	Relative expression	Greater than 1cm is 1			number	Relative expression	Tumor breaks through the thyroid capsule to 1			number	Relative expression	There is lymph node metastasis as 1			number	Relative expression	Age greater than 45 years old is 1			number	Relative expression	Male is 1			number	Relative expression	Multifocal is 1
600	0.23	1			600	0.23	1			792	0	1			806	1.33	1			792	0	1			600	0.23	1
857	0.38	1			792	0	1			845	0.59	1			881	0.68	1			1134	0	1			701	1.09	1
895	0.34	1			895	0.34	1			857	0.38	1			895	0.34	1			311	0.334277	1			806	1.33	1
1010	0.46	1			945	0.34	1			895	0.34	1			945	0.34	1			92	1.22	1			845	0.59	1
1132	1.09	1			1134	0	1			985	0.43	1			237	0	1			656	0.58	1			895	0.34	1
1174	0.23	1			1174	0.23	1			1010	0.46	1			252	3.56965	1			704	3.26	1			269	4.25488	1
252	3.56965	1			334	1.4	1			1132	1.09	1			310	0.461942	1			709	0.47	1			310	0.461942	1
311	0.334277	1			403	0.48	1			269	4.25488	1			389	0.376082	1			969	1.29	1			311	0.334277	1
389	0.376082	1			654	4.69	1			311	0.334277	1			391	0.473833	1			979	0.1	1			415	0.819293	1
391	0.473833	1			709	0.47	1			389	0.376082	1			393	0.864009	1			1129	1.39	1			416	0.404941	1
413	0.437024	1			720	0.82	1			391	0.473833	1			413	0.437024	1			600	0.23	0			441	0.923884	1
415	0.819293	1			903	7.11	1			408	2.46933	1			434	0.487154	1			701	1.09	0			92	1.22	1
434	0.487154	1			952	0.92	1			415	0.819293	1			92	1.22	1			705	0.75	0			202	0.28	1
202	0.28	1			979	0.1	1			416	0.404941	1			334	1.4	1			806	1.33	0			651	0.55	1
403	0.48	1			976	1.28	1			441	0.923884	1			403	0.48	1			845	0.59	0			689	1.46	1
651	0.55	1			992	1.93	1			202	0.28	1			651	0.55	1			857	0.38	0			694	4.58	1
678	0.75	1			1048	1.32	1			334	1.4	1			656	0.58	1			881	0.68	0			903	7.11	1
682	2.04	1			1035	0.35	1			654	4.69	1			682	2.04	1			895	0.34	0			935	1.01	1
684	0.89	1			1093	0.46	1			678	0.75	1			694	4.58	1			913	0.38	0			969	1.29	1
709	0.47	1			1206	0.86	1			681	11.01	1			903	7.11	1			945	0.34	0			976	1.28	1
720	0.82	1			421	0.63	1			689	1.46	1			952	0.92	1			985	0.43	0			356	9.96	1
969	1.29	1			430	4.42	1			704	3.26	1			979	0.1	1			1010	0.46	0			422	7.03	1
952	0.92	1			436	3	1			709	0.47	1			976	1.28	1			1132	1.09	0			705	0.75	0
976	1.28	1			444	5.15	1			720	0.82	1			990	1.67	1			1174	0.23	0			792	0	0
992	1.93	1			476	0.89	1			969	1.29	1			992	1.93	1			237	0	0			857	0.38	0
1048	1.32	1			494	6.33	1			979	0.1	1			1093	0.46	1			252	3.56965	0			881	0.68	0
1035	0.35	1			701	1.09	0			990	1.67	1			1144	11.76	1			269	4.25488	0			913	0.38	0
1093	0.46	1			705	0.75	0			992	1.93	1			1207	1.03	1			310	0.461942	0			945	0.34	0
1129	1.39	1			806	1.33	0			1093	0.46	1			346	1.05	1			389	0.376082	0			985	0.43	0
1206	0.86	1			845	0.59	0			1123	0	1			349	2.83	1			391	0.473833	0			1010	0.46	0
1207	1.03	1			857	0.38	0			1129	1.39	1			351	1.49	1			393	0.864009	0			1132	1.09	0
346	1.05	1			881	0.68	0			346	1.05	1			353	1.12	1			408	2.46933	0			1134	0	0
361	0.16	1			913	0.38	0			360	2.99	1			356	9.96	1			413	0.437024	0			1174	0.23	0
417	1.09	1			985	0.43	0			417	1.09	1			357	2.09	1			415	0.819293	0			237	0	0
421	0.63	1			1010	0.46	0			419	1.46	1			414	2.34	1			416	0.404941	0			252	3.56965	0
436	3	1			1132	1.09	0			420	1.13	1			419	1.46	1			434	0.487154	0			389	0.376082	0
450	1.21	1			237	0	0			421	0.63	1			421	0.63	1			435	1.16671	0			391	0.473833	0
503	0.18	1			252	3.56965	0			422	7.03	1			422	7.03	1			441	0.923884	0			393	0.864009	0
701	1.09	0			269	4.25488	0			436	3	1			427	3.12	1			202	0.28	0			408	2.46933	0
705	0.75	0			310	0.461942	0			456	1.95	1			436	3	1			334	1.4	0			413	0.437024	0
792	0	0			311	0.334277	0			494	6.33	1			458	0	1			403	0.48	0			434	0.487154	0
806	1.33	0			389	0.376082	0			500	2.21	1			464	3.01	1			651	0.55	0			435	1.16671	0
845	0.59	0			391	0.473833	0			600	0.23	0			476	0.89	1			654	4.69	0			334	1.4	0
881	0.68	0			393	0.864009	0			701	1.09	0			494	6.33	1			678	0.75	0			403	0.48	0
913	0.38	0			408	2.46933	0			705	0.75	0			503	0.18	1			682	2.04	0			654	4.69	0
945	0.34	0			413	0.437024	0			806	1.33	0			504	1.05	1			681	11.01	0			656	0.58	0
985	0.43	0			415	0.819293	0			881	0.68	0			600	0.23	0			684	0.89	0			678	0.75	0
1134	0	0			416	0.404941	0			913	0.38	0			701	1.09	0			689	1.46	0			682	2.04	0
237	0	0			434	0.487154	0			945	0.34	0			705	0.75	0			694	4.58	0			681	11.01	0
269	4.25488	0			435	1.16671	0			1134	0	0			792	0	0			720	0.82	0			684	0.89	0
310	0.461942	0			441	0.923884	0			1174	0.23	0			845	0.59	0			903	7.11	0			704	3.26	0
393	0.864009	0			92	1.22	0			237	0	0			857	0.38	0			906	0.27	0			709	0.47	0
408	2.46933	0			202	0.28	0			252	3.56965	0			913	0.38	0			935	1.01	0			720	0.82	0
416	0.404941	0			651	0.55	0			310	0.461942	0			985	0.43	0			939	0	0			906	0.27	0
435	1.16671	0			656	0.58	0			393	0.864009	0			1010	0.46	0			952	0.92	0			939	0	0
441	0.923884	0			678	0.75	0			413	0.437024	0			1132	1.09	0			976	1.28	0			952	0.92	0
92	1.22	0			682	2.04	0			434	0.487154	0			1134	0	0			990	1.67	0			979	0.1	0
334	1.4	0			681	11.01	0			435	1.16671	0			1174	0.23	0			992	1.93	0			990	1.67	0
654	4.69	0			684	0.89	0			92	1.22	0			269	4.25488	0			1048	1.32	0			992	1.93	0
656	0.58	0			689	1.46	0			403	0.48	0			311	0.334277	0			1035	0.35	0			1048	1.32	0
681	11.01	0			694	4.58	0			651	0.55	0			408	2.46933	0			1093	0.46	0			1035	0.35	0
689	1.04	0			704	3.26	0			656	0.58	0			415	0.819293	0			1123	0	0			1093	0.46	0
694	4.58	0			906	0.27	0			682	2.04	0			416	0.404941	0			1144	11.76	0			1123	0	0
704	3.26	0			935	1.01	0			684	0.89	0			435	1.16671	0			1206	0.86	0			1129	1.39	0
903	7.11	0			939	0	0			694	4.58	0			441	0.923884	0			1207	1.03	0			1144	11.76	0
906	0.27	0			969	1.29	0			903	7.11	0			202	0.28	0			346	1.05	0			1206	0.86	0
935	1.01	0			990	1.67	0			906	0.27	0			654	4.69	0			349	2.83	0			1207	1.03	0
939	0	0			1123	0	0			935	1.01	0			678	0.75	0			351	1.49	0			346	1.05	0
979	0.1	0			1129	1.39	0			939	0	0			681	11.01	0			353	1.12	0			349	2.83	0
990	1.67	0			1144	11.76	0			952	0.92	0			684	0.89	0			356	9.96	0			351	1.49	0
1123	0	0			1207	1.03	0			976	1.28	0			689	1.46	0			357	2.09	0			353	1.12	0
1144	11.76	0			346	1.05	0			1048	1.32	0			704	3.26	0			360	2.99	0			357	2.09	0
349	2.83	0			349	2.83	0			1035	0.35	0			709	0.47	0			361	0.16	0			360	2.99	0
351	1.49	0			351	1.49	0			1144	11.76	0			720	0.82	0			414	2.34	0			361	0.16	0
353	1.12	0			353	1.12	0			1206	0.86	0			906	0.27	0			417	1.09	0			414	2.34	0
356	9.96	0			356	9.96	0			1207	1.03	0			935	1.01	0			419	1.46	0			417	1.09	0
357	2.09	0			357	2.09	0			349	2.83	0			939	0	0			420	1.13	0			419	1.46	0
360	2.99	0			360	2.99	0			351	1.49	0			969	1.29	0			421	0.63	0			420	1.13	0
414	2.34	0			361	0.16	0			353	1.12	0			1048	1.32	0			422	7.03	0			421	0.63	0
419	1.46	0			414	2.34	0			356	9.96	0			1035	0.35	0			427	3.12	0			427	3.12	0
420	1.13	0			417	1.09	0			357	2.09	0			1123	0	0			430	4.42	0			430	4.42	0
422	7.03	0			419	1.46	0			361	0.16	0			1129	1.39	0			436	3	0			436	3	0
427	3.12	0			420	1.13	0			414	2.34	0			1206	0.86	0			444	5.15	0			444	5.15	0
430	4.42	0			422	7.03	0			427	3.12	0			360	2.99	0			450	1.21	0			450	1.21	0
444	5.15	0			427	3.12	0			430	4.42	0			361	0.16	0			456	1.95	0			456	1.95	0
456	1.95	0			450	1.21	0			444	5.15	0			417	1.09	0			458	0	0			458	0	0
458	0	0			456	1.95	0			450	1.21	0			420	1.13	0			461	0.51	0			461	0.51	0
461	0.51	0			458	0	0			458	0	0			430	4.42	0			464	3.01	0			464	3.01	0
464	3.01	0			461	0.51	0			461	0.51	0			444	5.15	0			476	0.89	0			476	0.89	0
476	0.89	0			464	3.01	0			464	3.01	0			450	1.21	0			494	6.33	0			494	6.33	0
494	6.33	0			496	0.58	0			476	0.89	0			456	1.95	0			496	0.58	0			496	0.58	0
496	0.58	0			500	2.21	0			496	0.58	0			461	0.51	0			500	2.21	0			500	2.21	0
500	2.21	0			502	1.25	0			502	1.25	0			496	0.58	0			502	1.25	0			502	1.25	0
502	1.25	0			503	0.18	0			503	0.18	0			500	2.21	0			503	0.18	0			503	0.18	0
504	1.05	0			504	1.05	0			504	1.05	0			502	1.25	0			504	1.05	0			504	1.05	0
		均数	标准差				均数	标准差				均数	标准差				均数	标准差				均数	标准差				均数	标准差
	病灶大小˃1	0.885719	0.738654			有突破	1.68269	2.07561			有转移	1.74277	2.16969			≥45	2.04456	2.56743			男	0.864428	0.995484			多灶	2.11587	2.70426
	病灶大小≤1	2.2587	2.71867			无突破	1.7257	2.32931			无转移	1.69107	2.3354			˂45	1.40354	1.88365			女	1.81387	2.33937			单灶	1.59279	2.10319
M-U检验					M-U检验					M-U检验
检验统计量a					检验统计量a					检验统计量a					检验统计量a					检验统计量a					检验统计量a
	VAR00001					VAR00003					VAR00005					VAR00005					VAR00007					VAR00009
Mann-Whitney U	733				Mann-Whitney U	809.5				Mann-Whitney U	1054				Mann-Whitney U	922				Mann-Whitney U	303				Mann-Whitney U	743.5
Wilcoxon W	1474				Wilcoxon W	1160.5				Wilcoxon W	2485				Wilcoxon W	2147				Wilcoxon W	358				Wilcoxon W	3444.5
Z	-2.65938				Z	-0.730533				Z	-0.442214				Z	-1.52693				Z	-1.47977				Z	-0.525034
渐近显著性(双侧)	0.00782845				渐近显著性(双侧)	0.465064				渐近显著性(双侧)	0.658334				渐近显著性(双侧)	0.126778				渐近显著性(双侧)	0.138935				渐近显著性(双侧)	0.59956

## Sheet: Comparison of clinical characte
age	PTC/HT(+) is 1			SEX	male is 1			TSH	PTC/HT(+) is 1		Number of lesions	PTC/HT(+) is 1		Lesion size	PTC/HT(+) is 1		Break through the envelope	Break through the envelope	PTC/HT(+) is 1		Break through the envelope	Break through the envelope	PTC/HT(+) is 1		Break through the envelope	Break through the envelope	PTC/HT(+) is 1		TNM（I AND II is 1）	PTC/HT(+) is 1
29	1			女	0	1		1.352	1		3	1		1.8	1		有	1	1		无	1	1		是	1	1		1	1
37	1			女	0	1		2.92	1		3	1		0.9	1		无	0	1		无	1	1		是	1	1		1	1
37	1			女	0	1		3.051	1		1	1		0.7	1		无	0	1		无	1	1		是	1	1		1	1
37	1			男	1	1		8.369	1		2	1		0.9	1		有	1	1		有	1	1		是	1	1		1	1
52	1			女	0	1		2.213	1		2	1		0.9	1		无	0	1		无	1	1		是	1	1		1	1
28	1			女	0	1		3.043	1		3	1		0.9	1		无	0	1		有	1	1		是	1	1		1	1
42	1			女	0	1		0.589	1		1	1		1.8	1		无	0	1		有	1	1		是	1	1		1	1
52	1			女	0	1		4.298	1		1	1		0.6	1		无	0	1		无	1	1		是	1	1		1	1
47	1			女	0	1		4.614	1		2	1		1.7	1		有	1	1		有	1	1		是	1	1		1	1
36	1			女	0	1		3.07	1		1	1		0.6	1		无	0	1		无	1	1		是	1	1		1	1
64	1			女	0	1		2.267	1		1	1		1	1		有	1	1		无	1	1		是	1	1		1	1
42	1			女	0	1		4.18	1		1	1		0.8	1		无	0	1		有	1	1		是	1	1		1	1
35	1			女	0	1		2.666	1		1	1		3	1		无	0	1		有	1	1		是	1	1		1	1
27	1			女	0	1		2.494	1		2	1		1.9	1		无	0	1		有	1	1		是	1	1		1	1
42	1			男	1	1		20.384	1		1	1		0.5	1		有	1	1		无	1	1		是	1	1		1	1
37	1			女	0	1		2.085	1		1	1		2	1		有	1	1		无	1	1		是	1	1		1	1
47	1			女	0	1		0.55	1		1	1		0.4	1		无	0	1		无	0	1		是	1	1		1	1
62	1			女	0	1		2.458	1		2	1		1.8	1		无	0	1		无	0	1		是	1	1		1	1
27	1			女	0	1		1.806	1		4	1		0.8	1		无	0	1		有	0	1		否	0	1		1	1
50	1			女	0	1		1.987	1		2	1		0.4	1		无	0	1		无	0	1		否	0	1		1	1
23	1			男	1	1		2.377	1		1	1		3	1		无	0	1		有	0	1		否	0	1		1	1
62	1			女	0	1		3.232	1		3	1		3.3	1		无	0	1		有	0	1		否	0	1		1	1
50	1			女	0	1		2.254	1		1	1		2.4	1		无	0	1		有	0	1		否	0	1		1	1
52	1			女	0	1		2.389	1		1	1		0.8	1		无	0	1		无	0	1		否	0	1		1	1
28	1			女	0	1		3.88	1		2	1		1	1		无	0	1		有	0	1		否	0	1		1	1
56	1			女	0	1		0.724	1		2	1		1.8	1		无	0	1		无	0	1		否	0	1		1	1
33	1			女	0	1		8.807	1		2	1		1.5	1		无	0	1		有	0	1		否	0	1		1	1
38	1			女	0	1		1.332	1		3	1		0.5	1		无	0	1		有	0	1		否	0	1		1	1
74	1			女	0	1		0.55	1		3	1		1.6	1		无	0	1		无	0	1		否	0	1		1	1
35	1			女	0	1		2.458	1		1	1		0.6	1		无	0	1		无	0	1		否	0	1		1	1
38	1			女	0	1		1.195	0		2	1		1	1		无	0	1		有	0	1		否	0	1		1	1
39	1			女	0	1		1.029	0		1	1		1.4	1		无	0	1		有	0	1		否	0	1		0	1
53	1			女	0	1		2.196	0		1	1		0.9	1		无	0	1		无	0	1		否	0	1		0	1
47	1			女	0	1		3.969	0		1	1		0.4	1		无	0	1		无	0	1		否	0	1		0	1
62	1			女	0	1		2.5	0		1	1		1.8	1		无	0	1		无	0	1		否	0	1		0	1
27	1			女	0	1		1.254	0		4	1		0.8	1		无	0	1		有	0	1		否	0	1		0	1
66	0			男	1	0		2.985	0		3	0		0.4	0		无	0	0		有	1	0		是	1	0		1	0
37	0			女	0	0		2.058	0		3	0		1.1	0		无	0	0		有	1	0		是	1	0		1	0
70	0			女	0	0		1.642	0		1	0		0.2	0		有	1	0		有	1	0		是	1	0		1	0
62	0			女	0	0		1.799	0		1	0		1	0		有	1	0		有	1	0		是	1	0		1	0
52	0			女	0	0		3.93	0		3	0		1.2	0		无	0	0		有	1	0		是	1	0		1	0
33	0			女	0	0		1.359	0		1	0		0.1	0		有	1	0		有	1	0		是	1	0		1	0
47	0			男	1	0		1.42	0		1	0		0.3	0		无	0	0		有	1	0		是	1	0		1	0
23	0			女	0	0		0.603	0		1	0		1.2	0		无	0	0		有	1	0		是	1	0		1	0
52	0			女	0	0		1.362	0		1	0		1.2	0		无	0	0		有	1	0		是	1	0		1	0
42	0			女	0	0		7.132	0		1	0		0.5	0		无	0	0		有	1	0		是	1	0		1	0
38	0			女	0	0		0.055	0		1	0		1.1	0		无	0	0		有	1	0		是	1	0		1	0
30	0			女	0	0		1.603	0		2	0		1	0		无	0	0		有	1	0		是	1	0		1	0
62	0			女	0	0		4.123	0		2	0		0.6	0		无	0	0		有	1	0		是	1	0		1	0
27	0			男	1	0		4.827	0		1	0		0.3	0		无	0	0		有	1	0		是	1	0		1	0
8	0			男	1	0		2.664	0		1	0		1.3	0		有	1	0		有	1	0		是	1	0		1	0
27	0			女	0	0		1.657	0		1	0		1.8	0		有	1	0		有	1	0		是	1	0		1	0
48	0			女	0	0		4.128	0		3	0		0.7	0		有	1	0		有	1	0		是	1	0		1	0
29	0			女	0	0		1.874	0		1	0		0.7	0		无	0	0		有	1	0		是	1	0		1	0
42	0			女	0	0		1.503	0		2	0		0.6	0		无	0	0		有	1	0		是	1	0		1	0
27	0			女	0	0		2.032	0		1	0		0.7	0		无	0	0		有	1	0		是	1	0		1	0
23	0			男	1	0		1.957	0		3	0		1.2	0		无	0	0		有	1	0		是	1	0		1	0
60	0			女	0	0		1.252	0		1	0		2	0		有	1	0		有	1	0		是	1	0		1	0
58	0			男	1	0		2.852	0		1	0		1	0		有	1	0		有	1	0		是	1	0		1	0
50	0			女	0	0		1.936	0		2	0		1.1	0		有	1	0		有	1	0		是	1	0		1	0
71	0			女	0	0		1.347	0		1	0		1	0		无	0	0		有	1	0		是	1	0		1	0
58	0			女	0	0		3.299	0		1	0		1.2	0		有	1	0		有	1	0		是	1	0		1	0
36	0			女	0	0		1.924	0		1	0		1.1	0		有	1	0		有	1	0		是	1	0		1	0
38	0			女	0	0		2.962	0		1	0		1.7	0		有	1	0		有	1	0		是	1	0		1	0
60	0			女	0	0		1.72	0		1	0		1.8	0		有	1	0		有	1	0		是	1	0		1	0
33	0			女	0	0		2.174	0		1	0		0.7	0		无	0	0		无	0	0		是	1	0		1	0
33	0			男	1	0		1.541	0		1	0		1.8	0		无	0	0		无	0	0		是	1	0		1	0
47	0			女	0	0		2.77	0		1	0		0.7	0		无	0	0		无	0	0		是	1	0		1	0
42	0			女	0	0		0.806	0		1	0		1.1	0		有	1	0		无	0	0		是	1	0		1	0
52	0			女	0	0		3.927	0		1	0		1.2	0		无	0	0		无	0	0		是	1	0		1	0
51	0			女	0	0		2.73	0		1	0		1.5	0		无	0	0		无	0	0		是	1	0		1	0
50	0			女	0	0		2.01	0		1	0		0.8	0		无	0	0		无	0	0		是	1	0		1	0
61	0			女	0	0		1.171	0		1	0		0.5	0		无	0	0		无	0	0		是	1	0		1	0
47	0			女	0	0		2.185	0		1	0		0.6	0		无	0	0		无	0	0		是	1	0		1	0
60	0			女	0	0		2.556	0		3	0		0.6	0		无	0	0		无	0	0		否	0	0		1	0
45	0			女	0	0		1.629	0		1	0		0.5	0		无	0	0		无	0	0		否	0	0		1	0
27	0			女	0	0		5.7	0		1	0		0.7	0		无	0	0		无	0	0		否	0	0		1	0
30	0			女	0	0		1.534	0		1	0		1.3	0		无	0	0		无	0	0		否	0	0		1	0
60	0			女	0	0		2.003	0		1	0		0.6	0		无	0	0		无	0	0		否	0	0		1	0
19	0			女	0	0		1.482	0		1	0		1.7	0		无	0	0		无	0	0		否	0	0		1	0
57	0			女	0	0		2.68	0		1	0		0.5	0		无	0	0		无	0	0		否	0	0		1	0
41	0			女	0	0		1.772	0		1	0		0.8	0		无	0	0		无	0	0		否	0	0		1	0
59	0			女	0	0		0.812	0		1	0		1.4	0		有	1	0		无	0	0		否	0	0		1	0
45	0			女	0	0		1.558	0		2	0		0.6	0		无	0	0		无	0	0		否	0	0		1	0
56	0			女	0	0		2.33	0		1	0		0.5	0		无	0	0		无	0	0		否	0	0		1	0
37	0			女	0	0		0.994	0		1	0		0.7	0		有	1	0		无	0	0		否	0	0		1	0
48	0			女	0	0					1	0		2	0		有	1	0		无	0	0		否	0	0		1	0
23	0			女	0	0					1	0		1	0		有	1	0		无	0	0		否	0	0		1	0
43	0			女	0	0					1	0		1.4	0		无	0	0		无	0	0		否	0	0		1	0
33	0			女	0	0					1	0		0.7	0		无	0	0		无	0	0		否	0	0		0	0
54	0			女	0	0					1	0		0.6	0		无	0	0		无	0	0		否	0	0		0	0
43	0			女	0	0					1	0		0.6	0		无	0	0		无	0	0		否	0	0		0	0
58	0			女	0	0					1	0		0.6	0		无	0	0		无	0	0		否	0	0		0	0
54	0			女	0	0					1	0		0.5	0		有	1	0		无	0	0		否	0	0		0	0
50	0			女	0	0					1	0		0.8	0		有	1	0		无	0	0		否	0	0		0	0
40	0			女	0	0					1	0		0.8	0		无	0	0		无	0	0		否	0	0		0	0
35	0			女	0	0					1	0		0.2	0		无	0	0		无	0	0		否	0	0		0	0
38	0			女	0	0					1	0		1	0		无	0	0		无	0	0		否	0	0		0	0
57	0			女	0	0					1	0		1.2	0		无	0	0		无	0	0		否	0	0		0	0
51	0			女	0	0					1	0		0.5	0		无	0	0		无	0	0		否	0	0		0	0
59	0			女	0	0					1	0		0.5	0		无	0	0		无	0	0		否	0	0		0	0
57	0			女	0	0					1	0		1.1	0		无	0	0		无	0	0		否	0	0		0	0
50	0			女	0	0					1	0		0.1	0		无	0	0		无	0	0		否	0	0		0	0
45	0			男	1	0					1	0		0.3	0		无	0	0		无	0	0		否	0	0		0	0
40	0			女	0	0					2	0		0.6	0		无	0	0		无	0	0		否	0	0		0	0
检验统计量a				检验统计量a				检验统计量a			检验统计a						检验统计量a				检验统计量a				检验统计量a				检验统计量a
	VAR00007				VAR00009				VAR00011			VAR00001		检验统计a				VAR00003				VAR00005				VAR00001				VAR00003
Mann-Whitney U	1097.5			Mann-Whitney U	1201.5			Mann-Whitney U	614		曼-惠特尼 U	871.5			VAR00009		Mann-Whitney U	1089			Mann-Whitney U	1212			Mann-Whitney U	1179			Mann-Whitney U	1126.5
Wilcoxon W	1763.5			Wilcoxon W	1867.5			Wilcoxon W	2210		威尔科克森 W	3356.5		曼-惠特尼 U	902.5		Wilcoxon W	1755			Wilcoxon W	3627			Wilcoxon W	1845			Wilcoxon W	3541.5
Z	-0.976361			Z	-0.515425			Z	-2.04781		Z	-3.026		威尔科克森 W	3317.5		Z	-1.38154			Z	-0.236271			Z	-0.492175			Z	-1.12539
渐近显著性(双侧)	0.328885			渐近显著性(双侧)	0.606256			渐近显著性(双侧)	0.040579		渐近显著性（双尾）	0.002		Z	-2.298		渐近显著性(双侧)	0.167114			渐近显著性(双侧)	0.813222			渐近显著性(双侧)	0.622596			渐近显著性(双侧)	0.260423
											a 分组变量：VAR00002			渐近显著性（双尾）	0.022
														a 分组变量：VAR00010
	A组
	B组
均数	标准差
所有病灶都在
	病灶大小
0	0.1
0	0.4
0	0.2		检验统计a
0	1.1			VAR00017
0	0.2		曼-惠特尼 U	2169.5
0	0.2		威尔科克森 W	5997.5
0	0.2		Z	-2.036
0	1		渐近显著性（双尾）	0.042
0	1.2		a 分组变量：VAR00016
0	0.5
0	0.2
0	0.1
0	0.3
0	1.2
0	1.2
0	0.5
0	1.1
0	1
0	0.7
0	0.3
0	0.6
0	0.3
0	1.3
0	1.8
0	0.7
0	0.4
0	0.05
0	0.7
0	0.5
0	0.5
0	0.7
0	1.2
0	0.1
0	0.05
0	2
0	1
0	1.1
0	0.2
0	1
0	1.2
0	1.1
0	1.7
0	1.8
0	0.7
0	1.8
0	0.7
0	1.1
0	1.2
0	1.5
0	0.8
0	0.5
0	0.6
0	0.05
0	0.4
0	0.6
0	0.5
0	0.7
0	1.3
0	0.6
0	1.7
0	0.5
0	0.8
0	1.4
0	0.3
0	0.6
0	0.5
0	0.7
0	2
0	1
0	1.4
0	0.7
0	0.6
0	0.6
0	0.6
0	0.5
0	0.8
0	0.8
0	0.2
0	1
0	1.2
0	0.5
0	0.5
0	1.1
0	0.1
0	0.3
0	0.6
0	0.4
1	0.8
1	1.8
1	1.6
1	0.9
1	0.8
1	0.8
1	0.7
1	0.6
1	0.9
1	0.9
1	0.8
1	0.8
1	0.6
1	0.9
1	1.8
1	0.6
1	1.7
1	0.2
1	0.6
1	1
1	0.8
1	3
1	1.5
1	1.9
1	0.5
1	2
1	0.4
1	1.7
1	0.9
1	0.4
1	0.8
1	0.3
1	0.05
1	0.3
1	0.4
1	3
1	3.3
1	1.2
1	1.8
1	2.4
1	0.8
1	1
1	0.6
1	1.5
1	0.8
1	0.3
1	1.5
1	0.3
1	0.5
1	0.5
1	1.6
1	0.6
1	0.3
1	1
1	1.4
1	0.9
1	0.4
1	1.8
1	0.4
1	0.8
1	0.3
1	0.5

## Sheet: Small cancer and conventional 
number		Lesion size	Lesion size	More than 1cm is 2, and less than 1cm is 0	Expression of ENST00000452578
600	1	0.8，1.8，1.6	1.8	2	0.23
701	1	0.9，0.8，0.8	0.9	0	1.09
705	1	0.7	0.7	0	0.75
792	1	0.6，0.9	0.9	0	0
806	1	0.9，0.8	0.9	0	1.33
845	1	0.8，0.6，0.9	0.9	0	0.59						两组大小比较
857	1	1.8	1.8	2	0.38						检验统计a
881	1	0.6	0.6	0	0.68							VAR00009
895	1	1.7，0.2	1.7	2	0.34						曼-惠特尼 U	902.5
913	1	0.6	0.6	0	0.38						威尔科克森 W	3317.5
945	1	1	1	0	0.34						Z	-2.298
985	1	0.8	0.8	0	0.43						渐近显著性（双尾）	0.022
1010	1	3	3	2	0.46						a 分组变量：VAR00010
1132	1	1.5，1.9	1.9	2	1.09	HT中	均数	0.818162
1134	1	0.5	0.5	0	0		标准差	0.960022
1174	1	2	2	2	0.23
237	1	0.4	0.4	0	0				在HT组，微小癌和常规癌小大有统计学差异，而表达量没有差异						在没有HT组，微小癌和常规癌大小有差异，表达量有差异，肿瘤越大，F2表达越少
252	1	1.8,1.4	1.8	2	3.56965				检验统计a						检验统计a
269	1	0.4,0.8,0.3,0.05	0.8	0	4.25488					VAR00010						VAR00013
310	1	0.3,0.4	0.4	0	0.461942				曼-惠特尼 U	93.5					曼-惠特尼 U	273
311	1	3	3	2	0.334277				威尔科克森 W	184.5					威尔科克森 W	573
389	1	3.3,1.2,1.8	3.3	2	0.376082				Z	-0.942					Z	-2.871
391	1	2.4	2.4	2	0.473833				渐近显著性（双尾）	0.346					渐近显著性（双尾）	0.004
393	1	0.8	0.8	0	0.864009				精确显著性[2*(单尾显著性)]	.352b					a 分组变量：VAR00012
408	1	1,0.6	1	0	2.46933				a 分组变量：VAR00009
413	1	1.5,1.8	1.8	2	0.437024				b 未针对绑定值进行修正。
415	1	0.3,1.5	1.5	2	0.819293
416	1	0.3,0.5,0.5	0.5	0	0.404941										微小癌表达量均数	2.83775	常规癌表达均数		0.997917
434	1	1.6	1.6	2	0.487154
435	1	0.6	0.6	0	1.16671										1.22
441	1	0.3,1	1	0	0.923884										1.4
135	1	1.4	1.4	2											0.48		0.28
223	1	0.9	0.9	0											4.69
237	1	0.4	0.4	0											0.58
252	1	1.8	1.8	2											11.01		0.55
269	1	0.4,0.8,0.3,0.5	0.8	0											1.46
92	0	0.1，0.4，0.2	0.4	0	1.22										4.58
202	0	1.1，0.2，0.2	1.1	2	0.28										3.26		0.75
334	0	0.2	0.2	0	1.4										7.11
403	0	1	1	0	0.48										0.27
651	0	1.2,0.5,0.2	1.2	2	0.55										1.01		2.04
654	0	0.1	0.1	0	4.69										0
656	0	0.3	0.3	0	0.58										0.1
678	0	1.2	1.2	2	0.75										1.67		0.89
682	0	1.2	1.2	2	2.04										0		0.47
681	0	0.5	0.5	0	11.01	非HT中	均数	2.14781							11.76
684	0	1.1	1.1	2	0.89		标准差	2.55763							2.83		0.82
689	0	1.0，0.7	1	0	1.46
694	0	0.3，0.6	0.6	0	4.58												1.29
704	0	0.3	0.3	0	3.26										1.49		0.92
709	0	1.3	1.3	2	0.47
720	0	1.8	1.8	2	0.82										1.12
903	0	0.7，0.4，0.05	0.7	0	7.11
906	0	0.7	0.7	0	0.27
935	0	0.5，0.6	0.6	0	1.01												1.28
939	0	0.7	0.7	0	0												1.93
969	0	1.2，0.1，0.05	1.2	2	1.29										9.96
952	0	2	2	2	0.92												1.32
979	0	1	1	0	0.1										2.09
976	0	1.1，0.2	1.1	2	1.28												0.35
990	0	1	1	0	1.67												0.46
992	0	1.2	1.2	2	1.93												1.39
1048	0	1.1	1.1	2	1.32										2.99		0.86
1035	0	1.7	1.7	2	0.35										2.34
1093	0	1.8	1.8	2	0.46										1.46		1.03
1123	0	0.7	0.7	0	0										1.13
1129	0	1.8	1.8	2	1.39										7.03		1.05
1144	0	0.7	0.7	0	11.76										3.12		0.16
1206	0	1.1	1.1	2	0.86												1.09
1207	0	1.2	1.2	2	1.03										4.42
346	0	1.5	1.5	2	1.05
349	0	0.8	0.8	0	2.83										5.15
351	0	0.5	0.5	0	1.49										1.95
353	0	0.6	0.6	0	1.12
356	0	0.05,0.4,0.6	0.6	0	9.96										0
357	0	0.5	0.5	0	2.09										0.51		0.63
360	0	0.7	0.7	0	2.99										3.01
361	0	1.3	1.3	2	0.16												3
414	0	0.6	0.6	0	2.34										0.89
417	0	1.7	1.7	2	1.09
419	0	0.5	0.5	0	1.46										6.33		1.21
420	0	0.8	0.8	0	1.13										0.58
421	0	1.4	1.4	2	0.63										2.21
422	0	0.3,0.6	0.6	0	7.03										1.25
427	0	0.5	0.5	0	3.12										1.05		0.18
430	0	0.7	0.7	0	4.42
436	0	2	2	2	3
444	0	1	1	0	5.15
450	0	1.4	1.4	2	1.21
456	0	0.7	0.7	0	1.95
458	0	0.6	0.6	0	0
461	0	0.6	0.6	0	0.51
464	0	0.6	0.6	0	3.01
476	0	0.5	0.5	0	0.89
494	0	0.8	0.8	0	6.33
496	0	0.8	0.8	0	0.58
500	0	0.2	0.2	0	2.21
502	0	1	1	0	1.25
503	0	1.2	1.2	2	0.18
504	0	0.5	0.5	0	1.05
167	0	0.5	0.5	0
186	0	1.1	1.1	2
206	0	0.1	0.1	0
268	0	0.3	0.3	0
306	0	0.6，0.4	0.6	0
	在病灶是微小癌时，AB组大小无统计学差异				在病灶不是微小癌时，大小有统计学差异
	检验统计a
		VAR00011			检验统计a
	曼-惠特尼 U	268.5				VAR00012
	威尔科克森 W	1088.5			曼-惠特尼 U	56
	Z	-1.555			威尔科克森 W	356
	渐近显著性（双尾）	0.12			Z	-3.214
	a 分组变量：VAR00009				渐近显著性（双尾）	0.001
					精确显著性[2*(单尾显著性)]	.001b
					a 分组变量：VAR00013
					b 未针对绑定值进行修正。
	在病灶是微小癌时，AB组F2表达统计学差异				在病灶不是微小癌时，F2表达统计学差异
	检验统计a				检验统计a
		VAR00015				VAR00016
	曼-惠特尼 U	172.5			曼-惠特尼 U	87
	威尔科克森 W	343.5			威尔科克森 W	178
	Z	-3.153			Z	-2.196
	渐近显著性（双尾）	0.002			渐近显著性（双尾）	0.028
	a 分组变量：VAR00014				精确显著性[2*(单尾显著性)]	.028b
					a 分组变量：VAR00017
					b 未针对绑定值进行修正。

## Sheet: Data screening of microcarcinom
With or without Hashimoto in thyroid microcarcinoma								Conventional cancer with or without Hashimoto
编号	1为HT	F2表达量						编号		F2表达量
701	1	1.09						600	1	0.23
705	1	0.75		检验统计a				857	1	0.38		检验统计a
792	1	0			VAR00002			895	1	0.34			VAR00004
806	1	1.33		曼-惠特尼 U	172.5			1010	1	0.46		曼-惠特尼 U	87
845	1	0.59		威尔科克森 W	343.5			1132	1	1.09		威尔科克森 W	178
881	1	0.68		Z	-3.153			1174	1	0.23		Z	-2.196
913	1	0.38		渐近显著性（双尾）	0.002			252	1	3.56965		渐近显著性（双尾）	0.028
945	1	0.34		a 分组变量：VAR00001				311	1	0.334277		精确显著性[2*(单尾显著性)]	.028b
985	1	0.43						389	1	0.376082		a 分组变量：VAR00003
1134	1	0						391	1	0.473833		b 未针对绑定值进行修正。
237	1	0						413	1	0.437024
269	1	4.25488						415	1	0.819293
310	1	0.461942						434	1	0.487154
393	1	0.864009						202	0	0.28
408	1	2.46933						651	0	0.55
416	1	0.404941						678	0	0.75
435	1	1.16671						682	0	2.04
441	1	0.923884						684	0	0.89
92	0	1.22						709	0	0.47
334	0	1.4						720	0	0.82
403	0	0.48						969	0	1.29
654	0	4.69						952	0	0.92
656	0	0.58						976	0	1.28
681	0	11.01						992	0	1.93
689	0	1.46						1048	0	1.32
694	0	4.58						1035	0	0.35
704	0	3.26						1093	0	0.46
903	0	7.11						1129	0	1.39
906	0	0.27						1206	0	0.86
935	0	1.01						1207	0	1.03
939	0	0						346	0	1.05
979	0	0.1						361	0	0.16
990	0	1.67						417	0	1.09
1123	0	0						421	0	0.63
1144	0	11.76						436	0	3
349	0	2.83						450	0	1.21
351	0	1.49						503	0	0.18
353	0	1.12
356	0	9.96
357	0	2.09
360	0	2.99
414	0	2.34
419	0	1.46						PTC/HT(+)		PTC/HT(-)
420	0	1.13						均数		均数
422	0	7.03						0.709794		0.997917
427	0	3.12						标准差		标准差
430	0	4.42						0.891426		0.65218
444	0	5.15
456	0	1.95
458	0	0
461	0	0.51
464	0	3.01
476	0	0.89
494	0	6.33
496	0	0.58
500	0	2.21
502	0	1.25
504	0	1.05
PTC/HT(+)		PTC/HT(-)
均数		均数
0.896427		2.83775
标准差		标准差
1.02471		3.00238
