# Supplementary material for: Identification of Long Noncoding RNAs Associated With the Clinicopathological Features of Papillary Thyroid Carcinoma Complicated With Hashimoto’s Thyroiditis
Source: Front Oncol. 2022 Mar 11;12:766016. doi: 10.3389/fonc.2022.766016 (PMC8963332; doi:10.3389/fonc.2022.766016)
Supplement: Supplementary file 1 [file DataSheet_1.zip › revised-Supplementary Materials/revised-Supplementary Table S3.xls]

## Sheet: hsa
#Column "PathwayID" stands for Pathway identifiers used in KEGG
#Column "Definition" stands for the definition of the PathwayID
#Column "OriginalWebSite"stands for The map's website,the nodes with red frame and red symbol are associated with the DE genes, green nodes have no significance
#Column "p-value"
"EASE-score" stands for the enrichment p-value of the PathwayID used EASE method, EASE Score is modified Fisher's exact probability by penalizing (subtract) the count of positive agreement by 1
"Fisher-Pvalue" stands for the enrichment p-value of the PathwayID used Fisher's exact test
"Hypergeometric-Pvalue" stands for the enrichment p-value of the PathwayID used Hypergeometric test
#Column "SelectionCounts" stands for the Count of the DE genes' entities directly associated with the listed PathwayID
#Column "SelectionSize" stands for the total number of the DE genes' entities
#Column "Count" stands for the count of the chosen background population genes' entities associated with the listed PathwayID
#Column "Size" stands for the total number of chosen background population genes' entities
#Column "FDR" stands for the false discovery rate of the PathwayID
#Column "Enrichment_Score" stands for the Enrichment Score value of the PathwayID, it equals "-log10(Pvalue)"
#Column "GENES" stands for the DE genes associated with the PathwayID
PathwayID	Definition	OriginalWebSite	Fisher-Pvalue	SelectionCounts	SelectionSize	Count	Size	FDR	Enrichment_Score	Genes
hsa04710	Circadian rhythm - Homo sapiens (human)	http://www.genome.jp/kegg-bin/show_pathway?hsa04710+79365+9572+8864+8863	0.000264667	4	69	30	6462	0.0696075	3.5773	BHLHE41//NR1D1//PER2//PER3
hsa04020	Calcium signaling pathway - Homo sapiens (human)	http://www.genome.jp/kegg-bin/show_pathway?hsa04020+135+148+816+1956+5137+113026	0.0130097	6	69	183	6462	1	1.88573	ADORA2A//ADRA1A//CAMK2B//EGFR//PDE1C//PLCD3
hsa05214	Glioma - Homo sapiens (human)	http://www.genome.jp/kegg-bin/show_pathway?hsa05214+208+816+1956	0.0317905	3	69	65	6462	1	1.4977	AKT2//CAMK2B//EGFR
hsa00010	Glycolysis / Gluconeogenesis - Homo sapiens (human)	http://www.genome.jp/kegg-bin/show_pathway?hsa00010+127+130+8050	0.0330559	3	69	66	6462	1	1.48075	ADH4//ADH6//PDHX
hsa04920	Adipocytokine signaling pathway - Homo sapiens (human)	http://www.genome.jp/kegg-bin/show_pathway?hsa04920+208+84254+8660	0.0370081	3	69	69	6462	1	1.4317	AKT2//CAMKK1//IRS2
hsa00512	Mucin type O-Glycan biosynthesis - Homo sapiens (human)	http://www.genome.jp/kegg-bin/show_pathway?hsa00512+26290+51301	0.0428256	2	69	31	6462	1	1.3683	GALNT8//GCNT4
hsa04971	Gastric acid secretion - Homo sapiens (human)	http://www.genome.jp/kegg-bin/show_pathway?hsa04971+816+115111+389015	0.0456066	3	69	75	6462	1	1.34097	CAMK2B//SLC26A7//SLC9A4
Article title: Identification of long noncoding RNAs associated with the clinicopathological features of papillary thyroid carcinoma complicated with Hashimoto's thyroiditis Author names: Yu Zhang, Kai-ning Lu , Jin-wang Ding , You Peng, Gang Pan, Ding-cun Luo Affiliation and e-mail address of the corresponding author: Correspondence should be addressed to Dingcun Luo; ldc65@163.com Department of…
