# Supplementary material for: Identification of Long Noncoding RNAs Associated With the Clinicopathological Features of Papillary Thyroid Carcinoma Complicated With Hashimoto’s Thyroiditis
Source: Front Oncol. 2022 Mar 11;12:766016. doi: 10.3389/fonc.2022.766016 (PMC8963332; doi:10.3389/fonc.2022.766016)
Supplement: Supplementary file 1 [file DataSheet_1.zip › revised-Supplementary Materials/revised-Supplementary Table S4.xls]

## Sheet: hsa
#Column "PathwayID" stands for Pathway identifiers used in KEGG
#Column "Definition" stands for the definition of the PathwayID
#Column "OriginalWebSite"stands for The map's website,the nodes with red frame and red symbol are associated with the DE genes, green nodes have no significance
#Column "p-value"
"EASE-score" stands for the enrichment p-value of the PathwayID used EASE method, EASE Score is modified Fisher's exact probability by penalizing (subtract) the count of positive agreement by 1
"Fisher-Pvalue" stands for the enrichment p-value of the PathwayID used Fisher's exact test
"Hypergeometric-Pvalue" stands for the enrichment p-value of the PathwayID used Hypergeometric test
#Column "SelectionCounts" stands for the Count of the DE genes' entities directly associated with the listed PathwayID
#Column "SelectionSize" stands for the total number of the DE genes' entities
#Column "Count" stands for the count of the chosen background population genes' entities associated with the listed PathwayID
#Column "Size" stands for the total number of chosen background population genes' entities
#Column "FDR" stands for the false discovery rate of the PathwayID
#Column "Enrichment_Score" stands for the Enrichment Score value of the PathwayID, it equals "-log10(Pvalue)"
#Column "GENES" stands for the DE genes associated with the PathwayID
PathwayID	Definition	OriginalWebSite	Fisher-Pvalue	SelectionCounts	SelectionSize	Count	Size	FDR	Enrichment_Score	Genes
hsa05150	Staphylococcus aureus infection - Homo sapiens (human)	http://www.genome.jp/kegg-bin/show_pathway?hsa05150+712+713+716+718+719+728+629+3075+2209+2212+2213+9103+2214+2359+3108+3109+3111+3112+3115+3117+3118+3119+3122+3127+3383+3683+3684	9.91376e-17	27	451	58	6462	2.60732e-14	16.0038	C1QA//C1QB//C1S//C3//C3AR1//C5AR1//CFB//CFH//FCGR1A//FCGR2A//FCGR2B//FCGR2C//FCGR3A//FPR3//HLA-DMA//HLA-DMB//HLA-DOA//HLA-DOB//HLA-DPB1//HLA-DQA1//HLA-DQA2//HLA-DQB1//HLA-DRA//HLA-DRB5//ICAM1//ITGAL//ITGAM
hsa04514	Cell adhesion molecules (CAMs) - Homo sapiens (human)	http://www.genome.jp/kegg-bin/show_pathway?hsa04514+914+10666+920+959+942+925+926+9076+1493+3105+3106+3108+3109+3111+3112+3115+3117+3118+3119+3122+3127+3133+3134+3383+3676+3655+8516+3683+3684+3695+9019+57502+4897+80380+5175+5788+5818+6382+6614+201633+7412+1462	3.26259e-16	42	451	145	6462	2.95228e-14	15.4864	CD2//CD226//CD4//CD40LG//CD86//CD8A//CD8B//CLDN1//CTLA4//HLA-A//HLA-B//HLA-DMA//HLA-DMB//HLA-DOA//HLA-DOB//HLA-DPB1//HLA-DQA1//HLA-DQA2//HLA-DQB1//HLA-DRA//HLA-DRB5//HLA-E//HLA-F//ICAM1//ITGA4//ITGA6//ITGA8//ITGAL//ITGAM//ITGB7//MPZL1//NLGN4X//NRCAM//PDCD1LG2//PECAM1//PTPRC//PVRL1//SDC1//SIGLEC1//TIGIT//VCAM1//VCAN
hsa05140	Leishmaniasis - Homo sapiens (human)	http://www.genome.jp/kegg-bin/show_pathway?hsa05140+718+2209+2212+9103+2214+2353+3108+3109+3111+3112+3115+3117+3118+3119+3122+3127+3458+3654+3676+3684+4615+653361+4688+4689+5579+6772+7040+7043+7097+7099	3.36762e-16	30	451	75	6462	2.95228e-14	15.4727	C3//FCGR1A//FCGR2A//FCGR2C//FCGR3A//FOS//HLA-DMA//HLA-DMB//HLA-DOA//HLA-DOB//HLA-DPB1//HLA-DQA1//HLA-DQA2//HLA-DQB1//HLA-DRA//HLA-DRB5//IFNG//IRAK1//ITGA4//ITGAM//MYD88//NCF1//NCF2//NCF4//PRKCB//STAT1//TGFB1//TGFB3//TLR2//TLR4
hsa04145	Phagosome - Homo sapiens (human)	http://www.genome.jp/kegg-bin/show_pathway?hsa04145+718+929+64581+1520+1536+2209+2212+2213+9103+2214+3105+3106+3108+3109+3111+3112+3115+3117+3118+3119+3122+3127+3133+3134+3673+3684+4360+4481+653361+4688+4689+4973+6890+6891+7057+7058+7097+7099+7846	7.7027e-13	39	451	156	6462	5.06453e-11	12.1134	C3//CD14//CLEC7A//CTSS//CYBB//FCGR1A//FCGR2A//FCGR2B//FCGR2C//FCGR3A//HLA-A//HLA-B//HLA-DMA//HLA-DMB//HLA-DOA//HLA-DOB//HLA-DPB1//HLA-DQA1//HLA-DQA2//HLA-DQB1//HLA-DRA//HLA-DRB5//HLA-E//HLA-F//ITGA2//ITGAM//MRC1//MSR1//NCF1//NCF2//NCF4//OLR1//TAP1//TAP2//THBS1//THBS2//TLR2//TLR4//TUBA1A
hsa05323	Rheumatoid arthritis - Homo sapiens (human)	http://www.genome.jp/kegg-bin/show_pathway?hsa05323+54+6347+6349+942+1493+1513+6387+2353+3108+3109+3111+3112+3115+3117+3118+3119+3122+3127+3383+3458+3606+3683+4050+7040+7043+7097+7099+8600+10673	1.42235e-12	29	451	92	6462	7.48154e-11	11.847	ACP5//CCL2//CCL3L1//CD86//CTLA4//CTSK//CXCL12//FOS//HLA-DMA//HLA-DMB//HLA-DOA//HLA-DOB//HLA-DPB1//HLA-DQA1//HLA-DQA2//HLA-DQB1//HLA-DRA//HLA-DRB5//ICAM1//IFNG//IL18//ITGAL//LTB//TGFB1//TGFB3//TLR2//TLR4//TNFSF11//TNFSF13B
hsa04612	Antigen processing and presentation - Homo sapiens (human)	http://www.genome.jp/kegg-bin/show_pathway?hsa04612+920+972+925+926+1520+3105+3106+3108+3109+3111+3112+3115+3117+3118+3119+3122+3127+3133+3134+3310+3458+3805+3821+3823+8302+6890+6891	1.91757e-12	27	451	81	6462	8.40536e-11	11.7172	CD4//CD74//CD8A//CD8B//CTSS//HLA-A//HLA-B//HLA-DMA//HLA-DMB//HLA-DOA//HLA-DOB//HLA-DPB1//HLA-DQA1//HLA-DQA2//HLA-DQB1//HLA-DRA//HLA-DRB5//HLA-E//HLA-F//HSPA6//IFNG//KIR2DL4//KLRC1//KLRC3//KLRC4//TAP1//TAP2
hsa05330	Allograft rejection - Homo sapiens (human)	http://www.genome.jp/kegg-bin/show_pathway?hsa05330+959+942+355+3002+3105+3106+3108+3109+3111+3112+3115+3117+3118+3119+3122+3127+3133+3134+3458	2.48348e-12	19	451	40	6462	9.33079e-11	11.6049	CD40LG//CD86//FAS//GZMB//HLA-A//HLA-B//HLA-DMA//HLA-DMB//HLA-DOA//HLA-DOB//HLA-DPB1//HLA-DQA1//HLA-DQA2//HLA-DQB1//HLA-DRA//HLA-DRB5//HLA-E//HLA-F//IFNG
hsa05332	Graft-versus-host disease - Homo sapiens (human)	http://www.genome.jp/kegg-bin/show_pathway?hsa05332+942+355+3002+3105+3106+3108+3109+3111+3112+3115+3117+3118+3119+3122+3127+3133+3134+3458+3821	2.04868e-11	19	451	44	6462	6.73503e-10	10.6885	CD86//FAS//GZMB//HLA-A//HLA-B//HLA-DMA//HLA-DMB//HLA-DOA//HLA-DOB//HLA-DPB1//HLA-DQA1//HLA-DQA2//HLA-DQB1//HLA-DRA//HLA-DRB5//HLA-E//HLA-F//IFNG//KLRC1
hsa05152	Tuberculosis - Homo sapiens (human)	http://www.genome.jp/kegg-bin/show_pathway?hsa05152+718+820+843+929+972+26253+64581+1520+2209+2212+2213+9103+2214+3108+3109+3111+3112+3115+3117+3118+3119+3122+3127+3458+3606+3654+3684+3687+4046+10892+4360+4615+6772+7040+7043+7096+7097+7099+7421	1.28199e-10	39	451	182	6462	3.74626e-09	9.89212	C3//CAMP//CASP10//CD14//CD74//CLEC4E//CLEC7A//CTSS//FCGR1A//FCGR2A//FCGR2B//FCGR2C//FCGR3A//HLA-DMA//HLA-DMB//HLA-DOA//HLA-DOB//HLA-DPB1//HLA-DQA1//HLA-DQA2//HLA-DQB1//HLA-DRA//HLA-DRB5//IFNG//IL18//IRAK1//ITGAM//ITGAX//LSP1//MALT1//MRC1//MYD88//STAT1//TGFB1//TGFB3//TLR1//TLR2//TLR4//VDR
hsa05144	Malaria - Homo sapiens (human)	http://www.genome.jp/kegg-bin/show_pathway?hsa05144+6347+959+2995+3082+3383+3458+3606+3683+22914+4615+5175+6382+7040+7043+7057+7058+7097+7099+7412	1.97334e-10	19	451	49	6462	5.18988e-09	9.7048	CCL2//CD40LG//GYPC//HGF//ICAM1//IFNG//IL18//ITGAL//KLRK1//MYD88//PECAM1//SDC1//TGFB1//TGFB3//THBS1//THBS2//TLR2//TLR4//VCAM1
hsa04380	Osteoclast differentiation - Homo sapiens (human)	http://www.genome.jp/kegg-bin/show_pathway?hsa04380+54+695+1436+1513+1536+1540+2209+2212+2213+9103+2214+2353+2354+2534+2885+3458+10379+11026+10859+10288+11025+5608+653361+4688+4689+5294+6688+6772+7040+4982+8600+7305	2.8132e-10	32	451	133	6462	6.72609e-09	9.5508	ACP5//BTK//CSF1R//CTSK//CYBB//CYLD//FCGR1A//FCGR2A//FCGR2B//FCGR2C//FCGR3A//FOS//FOSB//FYN//GRB2//IFNG//IRF9//LILRA3//LILRB1//LILRB2//LILRB3//MAP2K6//NCF1//NCF2//NCF4//PIK3CG//SPI1//STAT1//TGFB1//TNFRSF11B//TNFSF11//TYROBP
hsa04940	Type I diabetes mellitus - Homo sapiens (human)	http://www.genome.jp/kegg-bin/show_pathway?hsa04940+942+355+3002+3105+3106+3108+3109+3111+3112+3115+3117+3118+3119+3122+3127+3133+3134+3458	5.017e-10	18	451	46	6462	1.09956e-08	9.29956	CD86//FAS//GZMB//HLA-A//HLA-B//HLA-DMA//HLA-DMB//HLA-DOA//HLA-DOB//HLA-DPB1//HLA-DQA1//HLA-DQA2//HLA-DQB1//HLA-DRA//HLA-DRB5//HLA-E//HLA-F//IFNG
hsa05320	Autoimmune thyroid disease - Homo sapiens (human)	http://www.genome.jp/kegg-bin/show_pathway?hsa05320+959+942+1493+355+3002+3105+3106+3108+3109+3111+3112+3115+3117+3118+3119+3122+3127+3133+3134	1.9799e-09	19	451	55	6462	4.0055e-08	8.70336	CD40LG//CD86//CTLA4//FAS//GZMB//HLA-A//HLA-B//HLA-DMA//HLA-DMB//HLA-DOA//HLA-DOB//HLA-DPB1//HLA-DQA1//HLA-DQA2//HLA-DQB1//HLA-DRA//HLA-DRB5//HLA-E//HLA-F
hsa04672	Intestinal immune network for IgA production - Homo sapiens (human)	http://www.genome.jp/kegg-bin/show_pathway?hsa04672+959+942+6387+7852+3108+3109+3111+3112+3115+3117+3118+3119+3122+3127+3676+3695+7040+10673	2.471e-09	18	451	50	6462	4.64194e-08	8.60713	CD40LG//CD86//CXCL12//CXCR4//HLA-DMA//HLA-DMB//HLA-DOA//HLA-DOB//HLA-DPB1//HLA-DQA1//HLA-DQA2//HLA-DQB1//HLA-DRA//HLA-DRB5//ITGA4//ITGB7//TGFB1//TNFSF13B
hsa04640	Hematopoietic cell lineage - Homo sapiens (human)	http://www.genome.jp/kegg-bin/show_pathway?hsa04640+929+913+914+951+952+915+917+920+960+924+925+926+1436+1438+2209+3122+3127+3574+3673+3676+3655+3684+4311+931	3.47924e-09	24	451	88	6462	6.10027e-08	8.45852	CD14//CD1E//CD2//CD37//CD38//CD3D//CD3G//CD4//CD44//CD7//CD8A//CD8B//CSF1R//CSF2RA//FCGR1A//HLA-DRA//HLA-DRB5//IL7//ITGA2//ITGA4//ITGA6//ITGAM//MME//MS4A1
hsa04064	NF-kappa B signaling pathway - Homo sapiens (human)	http://www.genome.jp/kegg-bin/show_pathway?hsa04064+597+598+330+695+84433+6363+6351+9560+929+959+6387+2920+3383+3654+4050+23643+10892+4615+5328+5579+7099+8600+10673+7412	7.24113e-09	24	451	91	6462	1.19026e-07	8.14019	BCL2A1//BCL2L1//BIRC3//BTK//CARD11//CCL19//CCL4//CCL4L1//CD14//CD40LG//CXCL12//CXCL2//ICAM1//IRAK1//LTB//LY96//MALT1//MYD88//PLAU//PRKCB//TLR4//TNFSF11//TNFSF13B//VCAM1
hsa05145	Toxoplasmosis - Homo sapiens (human)	http://www.genome.jp/kegg-bin/show_pathway?hsa05145+598+330+959+3108+3109+3111+3112+3115+3117+3118+3119+3122+3127+3310+3458+3654+3655+3912+3918+23643+5608+4615+5294+6772+7040+7043+7097+7099	9.6698e-09	28	451	121	6462	1.49598e-07	8.01458	BCL2L1//BIRC3//CD40LG//HLA-DMA//HLA-DMB//HLA-DOA//HLA-DOB//HLA-DPB1//HLA-DQA1//HLA-DQA2//HLA-DQB1//HLA-DRA//HLA-DRB5//HSPA6//IFNG//IRAK1//ITGA6//LAMB1//LAMC2//LY96//MAP2K6//MYD88//PIK3CG//STAT1//TGFB1//TGFB3//TLR2//TLR4
hsa05416	Viral myocarditis - Homo sapiens (human)	http://www.genome.jp/kegg-bin/show_pathway?hsa05416+959+942+2534+3105+3106+3108+3109+3111+3112+3115+3117+3118+3119+3122+3127+3133+3134+3383+3683+4628+6443	1.19509e-08	21	451	73	6462	1.74616e-07	7.9226	CD40LG//CD86//FYN//HLA-A//HLA-B//HLA-DMA//HLA-DMB//HLA-DOA//HLA-DOB//HLA-DPB1//HLA-DQA1//HLA-DQA2//HLA-DQB1//HLA-DRA//HLA-DRB5//HLA-E//HLA-F//ICAM1//ITGAL//MYH10//SGCB
hsa05164	Influenza A - Homo sapiens (human)	http://www.genome.jp/kegg-bin/show_pathway?hsa05164+834+6347+3627+355+3108+3109+3111+3112+3115+3117+3118+3119+3122+3127+3310+3383+3458+3606+90865+10379+3838+5608+4615+114548+4938+4939+4940+5294+5579+6772+7099+51284+56649+8797+8743	1.30977e-08	35	451	178	6462	1.813e-07	7.88281	CASP1//CCL2//CXCL10//FAS//HLA-DMA//HLA-DMB//HLA-DOA//HLA-DOB//HLA-DPB1//HLA-DQA1//HLA-DQA2//HLA-DQB1//HLA-DRA//HLA-DRB5//HSPA6//ICAM1//IFNG//IL18//IL33//IRF9//KPNA2//MAP2K6//MYD88//NLRP3//OAS1//OAS2//OAS3//PIK3CG//PRKCB//STAT1//TLR4//TLR7//TMPRSS4//TNFRSF10A//TNFSF10
hsa04060	Cytokine-cytokine receptor interaction - Homo sapiens (human)	http://www.genome.jp/kegg-bin/show_pathway?hsa04060+6363+6347+6349+6351+9560+6355+939+959+1436+1438+6376+3627+6387+10563+58191+2920+4283+7852+10663+355+8200+3082+3458+3606+8809+3556+50615+3561+3574+3624+4050+9180+5156+5473+7040+7043+8797+4982+8764+8743+8600+10673+6846	2.10273e-07	43	451	271	6462	2.76508e-06	6.67722	CCL19//CCL2//CCL3L1//CCL4//CCL4L1//CCL8//CD27//CD40LG//CSF1R//CSF2RA//CX3CL1//CXCL10//CXCL12//CXCL13//CXCL16//CXCL2//CXCL9//CXCR4//CXCR6//FAS//GDF5//HGF//IFNG//IL18//IL18R1//IL1RAP//IL21R//IL2RG//IL7//INHBA//LTB//OSMR//PDGFRA//PPBP//TGFB1//TGFB3//TNFRSF10A//TNFRSF11B//TNFRSF14//TNFSF10//TNFSF11//TNFSF13B//XCL2
hsa04512	ECM-receptor interaction - Homo sapiens (human)	http://www.genome.jp/kegg-bin/show_pathway?hsa04512+960+1301+1277+1278+1281+1289+1290+1293+2335+3673+3676+3655+8516+3695+3912+3918+6382+6696+7057+7058+3371	2.69412e-07	21	451	86	6462	3.37407e-06	6.56958	CD44//COL11A1//COL1A1//COL1A2//COL3A1//COL5A1//COL5A2//COL6A3//FN1//ITGA2//ITGA4//ITGA6//ITGA8//ITGB7//LAMB1//LAMC2//SDC1//SPP1//THBS1//THBS2//TNC
hsa05168	Herpes simplex infection - Homo sapiens (human)	http://www.genome.jp/kegg-bin/show_pathway?hsa05168+718+6347+972+983+355+2353+3105+3106+3108+3109+3111+3112+3115+3117+3118+3119+3122+3127+3133+3134+3458+10379+4615+4938+4939+4940+5818+6772+6890+6891+7097+8764	1.52428e-06	32	451	187	6462	1.82221e-05	5.81693	C3//CCL2//CD74//CDK1//FAS//FOS//HLA-A//HLA-B//HLA-DMA//HLA-DMB//HLA-DOA//HLA-DOB//HLA-DPB1//HLA-DQA1//HLA-DQA2//HLA-DQB1//HLA-DRA//HLA-DRB5//HLA-E//HLA-F//IFNG//IRF9//MYD88//OAS1//OAS2//OAS3//PVRL1//STAT1//TAP1//TAP2//TLR2//TNFRSF14
hsa05310	Asthma - Homo sapiens (human)	http://www.genome.jp/kegg-bin/show_pathway?hsa05310+959+3108+3109+3111+3112+3115+3117+3118+3119+3122+3127	8.02601e-06	11	451	33	6462	9.17757e-05	5.0955	CD40LG//HLA-DMA//HLA-DMB//HLA-DOA//HLA-DOB//HLA-DPB1//HLA-DQA1//HLA-DQA2//HLA-DQB1//HLA-DRA//HLA-DRB5
hsa05340	Primary immunodeficiency - Homo sapiens (human)	http://www.genome.jp/kegg-bin/show_pathway?hsa05340+695+915+920+959+973+925+926+3561+5788+6890+6891	2.05638e-05	11	451	36	6462	0.000225345	4.6869	BTK//CD3D//CD4//CD40LG//CD79A//CD8A//CD8B//IL2RG//PTPRC//TAP1//TAP2
hsa04620	Toll-like receptor signaling pathway - Homo sapiens (human)	http://www.genome.jp/kegg-bin/show_pathway?hsa04620+6349+6351+9560+929+942+1513+3627+4283+2353+3654+23643+5608+4615+5294+6696+6772+7096+7097+7099+51284	3.44655e-05	20	451	106	6462	0.000362577	4.46262	CCL3L1//CCL4//CCL4L1//CD14//CD86//CTSK//CXCL10//CXCL9//FOS//IRAK1//LY96//MAP2K6//MYD88//PIK3CG//SPP1//STAT1//TLR1//TLR2//TLR4//TLR7
hsa04650	Natural killer cell mediated cytotoxicity - Homo sapiens (human)	http://www.genome.jp/kegg-bin/show_pathway?hsa04650+51744+355+2214+2534+2885+3002+3105+3106+3133+3134+3383+3458+3683+3805+3821+3823+8302+22914+5294+5579+4068+8797+8743+7305	4.40698e-05	24	451	143	6462	0.000429711	4.35586	CD244//FAS//FCGR3A//FYN//GRB2//GZMB//HLA-A//HLA-B//HLA-E//HLA-F//ICAM1//IFNG//ITGAL//KIR2DL4//KLRC1//KLRC3//KLRC4//KLRK1//PIK3CG//PRKCB//SH2D1A//TNFRSF10A//TNFSF10//TYROBP
hsa05162	Measles - Homo sapiens (human)	http://www.genome.jp/kegg-bin/show_pathway?hsa05162+915+917+355+2213+2534+3310+3458+3561+3654+10379+4615+4938+4939+4940+5294+4068+6504+6772+7097+7099+51284+8797+8743	4.41148e-05	23	451	134	6462	0.000429711	4.35542	CD3D//CD3G//FAS//FCGR2B//FYN//HSPA6//IFNG//IL2RG//IRAK1//IRF9//MYD88//OAS1//OAS2//OAS3//PIK3CG//SH2D1A//SLAMF1//STAT1//TLR2//TLR4//TLR7//TNFRSF10A//TNFSF10
hsa04662	B cell receptor signaling pathway - Homo sapiens (human)	http://www.genome.jp/kegg-bin/show_pathway?hsa04662+695+84433+971+973+974+27071+2213+2353+2885+8519+11025+10892+118788+5294+5579+25780	5.29064e-05	16	451	76	6462	0.000496942	4.27649	BTK//CARD11//CD72//CD79A//CD79B//DAPP1//FCGR2B//FOS//GRB2//IFITM1//LILRB3//MALT1//PIK3AP1//PIK3CG//PRKCB//RASGRP3
hsa05322	Systemic lupus erythematosus - Homo sapiens (human)	http://www.genome.jp/kegg-bin/show_pathway?hsa05322+712+713+716+718+730+959+942+2209+2212+2214+8329+333932+3108+3109+3111+3112+3115+3117+3118+3119+3122+3127+3458	6.3156e-05	23	451	137	6462	0.000572759	4.19959	C1QA//C1QB//C1S//C3//C7//CD40LG//CD86//FCGR1A//FCGR2A//FCGR3A//HIST1H2AI//HIST2H3A//HLA-DMA//HLA-DMB//HLA-DOA//HLA-DOB//HLA-DPB1//HLA-DQA1//HLA-DQA2//HLA-DQB1//HLA-DRA//HLA-DRB5//IFNG
hsa04510	Focal adhesion - Homo sapiens (human)	http://www.genome.jp/kegg-bin/show_pathway?hsa04510+330+1301+1277+1278+1281+1289+1290+1293+2335+2534+2885+3082+3479+3673+3676+3655+8516+3695+3912+3918+4638+5063+64098+5156+5294+5579+6696+7057+7058+3371	7.52727e-05	30	451	205	6462	0.000659891	4.12336	BIRC3//COL11A1//COL1A1//COL1A2//COL3A1//COL5A1//COL5A2//COL6A3//FN1//FYN//GRB2//HGF//IGF1//ITGA2//ITGA4//ITGA6//ITGA8//ITGB7//LAMB1//LAMC2//MYLK//PAK3//PARVG//PDGFRA//PIK3CG//PRKCB//SPP1//THBS1//THBS2//TNC
hsa05166	HTLV-I infection - Homo sapiens (human)	http://www.genome.jp/kegg-bin/show_pathway?hsa05166+598+701+9133+915+917+1026+2353+3105+3106+3108+3109+3111+3112+3115+3117+3118+3119+3122+3127+3133+3134+3383+3561+3683+4602+4603+8829+5156+5294+5567+6688+7040+7043+94241+7412+7494	8.54879e-05	36	451	267	6462	0.000725269	4.06809	BCL2L1//BUB1B//CCNB2//CD3D//CD3G//CDKN1A//FOS//HLA-A//HLA-B//HLA-DMA//HLA-DMB//HLA-DOA//HLA-DOB//HLA-DPB1//HLA-DQA1//HLA-DQA2//HLA-DQB1//HLA-DRA//HLA-DRB5//HLA-E//HLA-F//ICAM1//IL2RG//ITGAL//MYB//MYBL1//NRP1//PDGFRA//PIK3CG//PRKACB//SPI1//TGFB1//TGFB3//TP53INP1//VCAM1//XBP1
hsa04062	Chemokine signaling pathway - Homo sapiens (human)	http://www.genome.jp/kegg-bin/show_pathway?hsa04062+6363+6347+6349+6351+9560+6355+6376+3627+6387+10563+58191+2920+4283+7852+10663+2268+54331+2885+3055+653361+5294+5473+57580+5567+5579+6772+7454+6846	9.56098e-05	28	451	188	6462	0.000785793	4.0195	CCL19//CCL2//CCL3L1//CCL4//CCL4L1//CCL8//CX3CL1//CXCL10//CXCL12//CXCL13//CXCL16//CXCL2//CXCL9//CXCR4//CXCR6//FGR//GNG2//GRB2//HCK//NCF1//PIK3CG//PPBP//PREX1//PRKACB//PRKCB//STAT1//WAS//XCL2
hsa05146	Amoebiasis - Homo sapiens (human)	http://www.genome.jp/kegg-bin/show_pathway?hsa05146+929+1301+1277+1278+1281+1289+1290+2335+3458+3684+3912+3918+5294+5567+5579+7040+7043+7097+7099	0.000163804	19	451	109	6462	0.00130547	3.78567	CD14//COL11A1//COL1A1//COL1A2//COL3A1//COL5A1//COL5A2//FN1//IFNG//ITGAM//LAMB1//LAMC2//PIK3CG//PRKACB//PRKCB//TGFB1//TGFB3//TLR2//TLR4
hsa04610	Complement and coagulation cascades - Homo sapiens (human)	http://www.genome.jp/kegg-bin/show_pathway?hsa04610+2+712+713+716+718+719+728+730+629+3075+2162+2153+5328+5329	0.000233509	14	451	69	6462	0.00180626	3.6317	A2M//C1QA//C1QB//C1S//C3//C3AR1//C5AR1//C7//CFB//CFH//F13A1//F5//PLAU//PLAUR
hsa05132	Salmonella infection - Homo sapiens (human)	http://www.genome.jp/kegg-bin/show_pathway?hsa05132+10095+834+6349+6351+9560+929+2920+2353+3458+3606+4615+4628+58484+5216+7099+7454	0.000246695	16	451	86	6462	0.00185373	3.60784	ARPC1B//CASP1//CCL3L1//CCL4//CCL4L1//CD14//CXCL2//FOS//IFNG//IL18//MYD88//MYH10//NLRC4//PFN1//TLR4//WAS
hsa05142	Chagas disease (American trypanosomiasis) - Homo sapiens (human)	http://www.genome.jp/kegg-bin/show_pathway?hsa05142+712+713+718+6347+6349+915+917+355+2353+3458+3654+4615+5294+5521+7040+7043+7097+7099	0.000265669	18	451	104	6462	0.00194086	3.57566	C1QA//C1QB//C3//CCL2//CCL3L1//CD3D//CD3G//FAS//FOS//IFNG//IRAK1//MYD88//PIK3CG//PPP2R2B//TGFB1//TGFB3//TLR2//TLR4
hsa05134	Legionellosis - Homo sapiens (human)	http://www.genome.jp/kegg-bin/show_pathway?hsa05134+718+834+929+2920+3310+3606+3684+4615+58484+5861+7097+7099	0.000319636	12	451	55	6462	0.002272	3.49534	C3//CASP1//CD14//CXCL2//HSPA6//IL18//ITGAM//MYD88//NLRC4//RAB1A//TLR2//TLR4
hsa05143	African trypanosomiasis - Homo sapiens (human)	http://www.genome.jp/kegg-bin/show_pathway?hsa05143+8542+355+3383+3620+3458+3606+4615+5579+7412	0.000394195	9	451	34	6462	0.00272824	3.40429	APOL1//FAS//ICAM1//IDO1//IFNG//IL18//MYD88//PRKCB//VCAM1
hsa05133	Pertussis - Homo sapiens (human)	http://www.genome.jp/kegg-bin/show_pathway?hsa05133+712+713+716+718+834+929+2353+3654+3659+3684+23643+4615+114548+7099	0.000575367	14	451	75	6462	0.00388004	3.24005	C1QA//C1QB//C1S//C3//CASP1//CD14//FOS//IRAK1//IRF1//ITGAM//LY96//MYD88//NLRP3//TLR4
hsa05169	Epstein-Barr virus infection - Homo sapiens (human)	http://www.genome.jp/kegg-bin/show_pathway?hsa05169+683+8900+952+960+983+1026+2268+3105+3106+3115+3117+3118+3119+3122+3127+3133+3134+3310+3383+3458+3654+3683+5608+5294+5567+6688+7533	0.000696916	27	451	201	6462	0.00458222	3.15682	BST1//CCNA1//CD38//CD44//CDK1//CDKN1A//FGR//HLA-A//HLA-B//HLA-DPB1//HLA-DQA1//HLA-DQA2//HLA-DQB1//HLA-DRA//HLA-DRB5//HLA-E//HLA-F//HSPA6//ICAM1//IFNG//IRAK1//ITGAL//MAP2K6//PIK3CG//PRKACB//SPI1//YWHAH
hsa04151	PI3K-Akt signaling pathway - Homo sapiens (human)	http://www.genome.jp/kegg-bin/show_pathway?hsa04151+598+1026+1301+1277+1278+1281+1289+1290+1293+1436+2335+54331+2885+3082+3479+3561+3574+3673+3676+3655+8516+3695+3912+3918+4602+9180+5156+118788+5294+5521+5562+6446+23678+6696+7057+7058+7097+7099+3371+7533	0.000835664	40	451	344	6462	0.00536048	3.07797	BCL2L1//CDKN1A//COL11A1//COL1A1//COL1A2//COL3A1//COL5A1//COL5A2//COL6A3//CSF1R//FN1//GNG2//GRB2//HGF//IGF1//IL2RG//IL7//ITGA2//ITGA4//ITGA6//ITGA8//ITGB7//LAMB1//LAMC2//MYB//OSMR//PDGFRA//PIK3AP1//PIK3CG//PPP2R2B//PRKAA1//SGK1//SGK3//SPP1//THBS1//THBS2//TLR2//TLR4//TNC//YWHAH
hsa04660	T cell receptor signaling pathway - Homo sapiens (human)	http://www.genome.jp/kegg-bin/show_pathway?hsa04660+84433+915+917+920+959+925+926+1493+2353+2534+2885+3458+10892+5063+5294+5788+10125	0.00119882	17	451	108	6462	0.00750687	2.92125	CARD11//CD3D//CD3G//CD4//CD40LG//CD8A//CD8B//CTLA4//FOS//FYN//GRB2//IFNG//MALT1//PAK3//PIK3CG//PTPRC//RASGRP1
hsa04670	Leukocyte transendothelial migration - Homo sapiens (human)	http://www.genome.jp/kegg-bin/show_pathway?hsa04670+9076+6387+7852+1536+3383+3676+3683+3684+4318+653361+4688+4689+5175+5294+5579+83593+7294+7412	0.0012624	18	451	118	6462	0.00772117	2.8988	CLDN1//CXCL12//CXCR4//CYBB//ICAM1//ITGA4//ITGAL//ITGAM//MMP9//NCF1//NCF2//NCF4//PECAM1//PIK3CG//PRKCB//RASSF5//TXK//VCAM1
hsa05410	Hypertrophic cardiomyopathy (HCM) - Homo sapiens (human)	http://www.genome.jp/kegg-bin/show_pathway?hsa05410+781+3479+3673+3676+3655+8516+3695+5562+6443+6546+7040+7043+7168+7273	0.00205161	14	451	85	6462	0.012263	2.68791	CACNA2D1//IGF1//ITGA2//ITGA4//ITGA6//ITGA8//ITGB7//PRKAA1//SGCB//SLC8A1//TGFB1//TGFB3//TPM1//TTN
hsa04210	Apoptosis - Homo sapiens (human)	http://www.genome.jp/kegg-bin/show_pathway?hsa04210+598+330+843+100506742+355+3556+3654+11213+4615+5294+5567+5577+8797+8743	0.00286593	14	451	88	6462	0.0163857	2.54273	BCL2L1//BIRC3//CASP10//CASP12//FAS//IL1RAP//IRAK1//IRAK3//MYD88//PIK3CG//PRKACB//PRKAR2B//TNFRSF10A//TNFSF10
hsa04974	Protein digestion and absorption - Homo sapiens (human)	http://www.genome.jp/kegg-bin/show_pathway?hsa04974+1301+1306+1277+1278+1281+1289+1290+1293+3783+4311+5547+54407+9056+6546	0.00286593	14	451	88	6462	0.0163857	2.54273	COL11A1//COL15A1//COL1A1//COL1A2//COL3A1//COL5A1//COL5A2//COL6A3//KCNN4//MME//PRCP//SLC38A2//SLC7A7//SLC8A1
hsa05202	Transcriptional misregulation in cancer - Homo sapiens (human)	http://www.genome.jp/kegg-bin/show_pathway?hsa05202+597+598+330+55589+8900+929+942+1026+1436+1655+2209+2313+2530+3002+333932+8091+3479+3684+3695+4318+5328+5966+6688	0.00328404	23	451	180	6462	0.0183766	2.48359	BCL2A1//BCL2L1//BIRC3//BMP2K//CCNA1//CD14//CD86//CDKN1A//CSF1R//DDX5//FCGR1A//FLI1//FUT8//GZMB//HIST2H3A//HMGA2//IGF1//ITGAM//ITGB7//MMP9//PLAU//REL//SPI1
hsa05414	Dilated cardiomyopathy - Homo sapiens (human)	http://www.genome.jp/kegg-bin/show_pathway?hsa05414+781+3479+3673+3676+3655+8516+3695+5567+6443+6546+7040+7043+7168+7273	0.0035437	14	451	90	6462	0.0194165	2.45054	CACNA2D1//IGF1//ITGA2//ITGA4//ITGA6//ITGA8//ITGB7//PRKACB//SGCB//SLC8A1//TGFB1//TGFB3//TPM1//TTN
hsa04666	Fc gamma R-mediated phagocytosis - Homo sapiens (human)	http://www.genome.jp/kegg-bin/show_pathway?hsa04666+10095+2209+2212+2213+2214+3055+4082+653361+5294+8611+8612+5579+5788+7454	0.00529192	14	451	94	6462	0.0284036	2.27639	ARPC1B//FCGR1A//FCGR2A//FCGR2B//FCGR3A//HCK//MARCKS//NCF1//PIK3CG//PPAP2A//PPAP2C//PRKCB//PTPRC//WAS
hsa04115	p53 signaling pathway - Homo sapiens (human)	http://www.genome.jp/kegg-bin/show_pathway?hsa04115+9133+983+1026+355+51512+3479+5366+6241+143686+2810+7057	0.00689983	11	451	68	6462	0.0362931	2.16116	CCNB2//CDK1//CDKN1A//FAS//GTSE1//IGF1//PMAIP1//RRM2//SESN3//SFN//THBS1
hsa05130	Pathogenic Escherichia coli infection - Homo sapiens (human)	http://www.genome.jp/kegg-bin/show_pathway?hsa05130+10095+929+9076+2534+3059+23643+7099+7846+7454	0.0129685	9	451	55	6462	0.0668769	1.88711	ARPC1B//CD14//CLDN1//FYN//HCLS1//LY96//TLR4//TUBA1A//WAS
hsa05205	Proteoglycans in cancer - Homo sapiens (human)	http://www.genome.jp/kegg-bin/show_pathway?hsa05205+960+1026+1634+1655+355+2335+2885+3059+3082+3091+3479+3673+3708+4060+4318+5294+5328+5329+5567+5579+6382+7040+7057+7097+7099	0.0140532	25	451	226	6462	0.071077	1.85222	CD44//CDKN1A//DCN//DDX5//FAS//FN1//GRB2//HCLS1//HGF//HIF1A//IGF1//ITGA2//ITPR1//LUM//MMP9//PIK3CG//PLAU//PLAUR//PRKACB//PRKCB//SDC1//TGFB1//THBS1//TLR2//TLR4
hsa05161	Hepatitis B - Homo sapiens (human)	http://www.genome.jp/kegg-bin/show_pathway?hsa05161+843+100506742+8900+1026+355+2353+2885+4318+4615+5294+5579+6772+6775+7040+7043+7097+7099	0.0281641	17	451	148	6462	0.139758	1.5503	CASP10//CASP12//CCNA1//CDKN1A//FAS//FOS//GRB2//MMP9//MYD88//PIK3CG//PRKCB//STAT1//STAT4//TGFB1//TGFB3//TLR2//TLR4
hsa02010	ABC transporters - Homo sapiens (human)	http://www.genome.jp/kegg-bin/show_pathway?hsa02010+5243+5244+10257+10057+225+6890+6891	0.0311056	7	451	44	6462	0.151496	1.50716	ABCB1//ABCB4//ABCC4//ABCC5//ABCD2//TAP1//TAP2
hsa05020	Prion diseases - Homo sapiens (human)	http://www.genome.jp/kegg-bin/show_pathway?hsa05020+712+713+730+100506742+2534+5567	0.0364153	6	451	36	6462	0.174131	1.43872	C1QA//C1QB//C7//CASP12//FYN//PRKACB
hsa04621	NOD-like receptor signaling pathway - Homo sapiens (human)	http://www.genome.jp/kegg-bin/show_pathway?hsa04621+330+22900+834+6347+2920+3606+58484+114548	0.0427894	8	451	57	6462	0.200958	1.36866	BIRC3//CARD8//CASP1//CCL2//CXCL2//IL18//NLRC4//NLRP3
hsa04142	Lysosome - Homo sapiens (human)	http://www.genome.jp/kegg-bin/show_pathway?hsa04142+54+175+8905+968+1075+1510+1513+1520+1522+2517+27074+7805+3988+5660	0.0440586	14	451	122	6462	0.203288	1.35597	ACP5//AGA//AP1S2//CD68//CTSC//CTSE//CTSK//CTSS//CTSZ//FUCA1//LAMP3//LAPTM5//LIPA//PSAP
Article title: Identification of long noncoding RNAs associated with the clinicopathological features of papillary thyroid carcinoma complicated with Hashimoto's thyroiditis Author names: Yu Zhang, Kai-ning Lu , Jin-wang Ding , You Peng, Gang Pan, Ding-cun Luo Affiliation and e-mail address of the corresponding author: Correspondence should be addressed to Dingcun Luo; ldc65@163.com Department of…
